# Supplementary material for: Network Pharmacology and Molecular Docking-Based Approach to Explore Potential Bioactive Compounds from Kaempferia parviflora on Chemokine Signaling Pathways in the Treatment of Psoriasis Disease
Source: Int J Mol Sci. 2025 May 29;26(11):5243. doi: 10.3390/ijms26115243 (PMC12154073; doi:10.3390/ijms26115243)
Supplement: Supplementary file 1 [file ijms-26-05243-s001.zip]

Archive with 8 entries (8 files):
- ijms-3630289-supplementary/Original blot (Figure 8).pdf
- ijms-3630289-supplementary/Supplementary data Figures_ijms-3630289.pdf
- ijms-3630289-supplementary/TableS1.pdf
- ijms-3630289-supplementary/TableS2.xlsx
- ijms-3630289-supplementary/TableS3.xlsx
- ijms-3630289-supplementary/TableS4.xlsx
- ijms-3630289-supplementary/TableS5.xlsx
- ijms-3630289-supplementary/TableS6.pdf
