# Supplementary material for: Network Pharmacology and Molecular Docking-Based Approach to Explore Potential Bioactive Compounds from Kaempferia parviflora on Chemokine Signaling Pathways in the Treatment of Psoriasis Disease
Source: Int J Mol Sci. 2025 May 29;26(11):5243. doi: 10.3390/ijms26115243 (PMC12154073; doi:10.3390/ijms26115243)
Supplement: Supplementary file 1 [file ijms-26-05243-s001.zip › ijms-3630289-supplementary/TableS2.xlsx]

## Sheet: Supplementary Table S2_target 
Table S2 Predicted targets of 16 bioactive compounds
Compound	ID_Compound	Target	Common name	Uniprot ID	ChEMBL ID	Target Class	Probability*	Known actives (3D/2D)	Database
Techtochrysin	1	ATP-binding cassette sub-family G member 2	ABCG2	Q9UNQ0	CHEMBL5393	Primary active transporter	0.280809	0 / 51	STP
Techtochrysin	1	Adenosine A2a receptor	ADORA2A	P29274	CHEMBL251	Family A G protein-coupled receptor	0.207054	17 / 11	STP
Techtochrysin	1	Adenosine A1 receptor	ADORA1	P30542	CHEMBL226	Family A G protein-coupled receptor	0.190657	5 / 23	STP
Techtochrysin	1	Adenosine A3 receptor	ADORA3	P0DMS8	CHEMBL256	Family A G protein-coupled receptor	0.190657	2 / 24	STP
Techtochrysin	1	Cytochrome P450 1B1	CYP1B1	Q16678	CHEMBL4878	Cytochrome P450	0.174271	0 / 46	STP
Techtochrysin	1	Cytochrome P450 19A1	CYP19A1	P11511	CHEMBL1978	Cytochrome P450	0.166097	7 / 18	STP
Techtochrysin	1	Xanthine dehydrogenase	XDH	P47989	CHEMBL1929	Oxidoreductase	0.157929	0 / 21	STP
Techtochrysin	1	Cyclin-dependent kinase 1/cyclin B	CCNB3	Q8WWL7	CHEMBL2094127	Other cytosolic protein	0.157929	0 / 10	STP
Techtochrysin	1	Cyclin-dependent kinase 1/cyclin B	CDK1	P06493	CHEMBL2094127	Other cytosolic protein	0.157929	0 / 10	STP
Techtochrysin	1	Cyclin-dependent kinase 1/cyclin B	CCNB1	P14635	CHEMBL2094127	Other cytosolic protein	0.157929	0 / 10	STP
Techtochrysin	1	Cyclin-dependent kinase 1/cyclin B	CCNB2	O95070	CHEMBL2094127	Other cytosolic protein	0.157929	0 / 10	STP
Techtochrysin	1	Carbonic anhydrase VII	CA7	P43166	CHEMBL2326	Lyase	0.157929	0 / 20	STP
Techtochrysin	1	Cyclin-dependent kinase 6	CDK6	Q00534	CHEMBL2508	Kinase	0.157929	0 / 4	STP
Techtochrysin	1	Carbonic anhydrase IV	CA4	P22748	CHEMBL3729	Lyase	0.157929	0 / 13	STP
Techtochrysin	1	Carbonyl reductase [NADPH] 1	CBR1	P16152	CHEMBL5586	Enzyme	0.157929	0 / 3	STP
Techtochrysin	1	Tankyrase-1	TNKS	O95271	CHEMBL6164	Enzyme	0.157929	1 / 28	STP
Techtochrysin	1	Plasminogen	PLG	P00747	CHEMBL1801	Protease	0.157929	0 / 3	STP
Techtochrysin	1	Carbonic anhydrase II	CA2	P00918	CHEMBL205	Lyase	0.149733	9 / 20	STP
Techtochrysin	1	Carbonic anhydrase I	CA1	P00915	CHEMBL261	Lyase	0.149733	7 / 17	STP
Techtochrysin	1	Carbonic anhydrase XII	CA12	O43570	CHEMBL3242	Lyase	0.149733	8 / 28	STP
Techtochrysin	1	Carbonic anhydrase IX	CA9	Q16790	CHEMBL3594	Lyase	0.149733	8 / 21	STP
Techtochrysin	1	Androgen Receptor	AR	P10275	CHEMBL1871	Nuclear receptor	0.141522	1 / 17	STP
Techtochrysin	1	Estrogen receptor alpha	ESR1	P03372	CHEMBL206	Nuclear receptor	0.141522	1 / 38	STP
Techtochrysin	1	Multidrug resistance-associated protein 1	ABCC1	P33527	CHEMBL3004	Primary active transporter	0.141522	1 / 14	STP
Techtochrysin	1	Receptor-type tyrosine-protein phosphatase S	PTPRS	Q13332	CHEMBL2396508	Phosphatase	0.133338	0 / 8	STP
Techtochrysin	1	P-glycoprotein 1	ABCB1	P08183	CHEMBL4302	Primary active transporter	0.133338	1 / 47	STP
Techtochrysin	1	Acetylcholinesterase	ACHE	P22303	CHEMBL220	Hydrolase	0.133338	0 / 53	STP
Techtochrysin	1	Tyrosine-protein kinase SYK	SYK	P43405	CHEMBL2599	Kinase	0.133338	0 / 3	STP
Techtochrysin	1	Arachidonate 15-lipoxygenase	ALOX15	P16050	CHEMBL2903	Enzyme	0.133338	0 / 9	STP
Techtochrysin	1	Casein kinase II alpha	CSNK2A1	P68400	CHEMBL3629	Kinase	0.133338	0 / 2	STP
Techtochrysin	1	Cystic fibrosis transmembrane conductance regulator	CFTR	P13569	CHEMBL4051	Other ion channel	0.133338	0 / 1	STP
Techtochrysin	1	G protein-coupled receptor kinase 6	GRK6	P43250	CHEMBL6144	Kinase	0.133338	0 / 4	STP
Techtochrysin	1	Serine/threonine-protein kinase PIM1	PIM1	P11309	CHEMBL2147	Kinase	0.133338	0 / 7	STP
Techtochrysin	1	Aldose reductase	AKR1B1	P15121	CHEMBL1900	Enzyme	0.125143	15 / 76	STP
Techtochrysin	1	Monoamine oxidase B	MAOB	P27338	CHEMBL2039	Oxidoreductase	0.125143	2 / 59	STP
Techtochrysin	1	Stem cell growth factor receptor	KIT	P10721	CHEMBL1936	Kinase	0.125143	0 / 3	STP
Techtochrysin	1	Delta opioid receptor	OPRD1	P41143	CHEMBL236	Family A G protein-coupled receptor	0.125143	0 / 5	STP
Techtochrysin	1	Glycogen synthase kinase-3 beta	GSK3B	P49841	CHEMBL262	Kinase	0.125143	10 / 7	STP
Techtochrysin	1	Cyclooxygenase-2	PTGS2	P35354	CHEMBL230	Oxidoreductase	0.116965	12 / 12	STP
Techtochrysin	1	Lysine-specific demethylase 4D-like	KDM4E	B2RXH2	CHEMBL1293226	Eraser	0.116965	1 / 2	STP
Techtochrysin	1	AMY1C	AMY1A	P04745	CHEMBL2478	Enzyme	0.116965	0 / 1	STP
Techtochrysin	1	Cyclin-dependent kinase 5	CDK5R1	Q15078	CHEMBL1907600	Kinase	0.116965	1 / 18	STP
Techtochrysin	1	CDK5 activator 1	CDK5	Q00535	CHEMBL1907600	Kinase	0.116965	1 / 18	STP
Techtochrysin	1	NADPH oxidase 4	NOX4	Q9NPH5	CHEMBL1250375	Enzyme	0.116965	1 / 8	STP
Techtochrysin	1	Tankyrase-2	TNKS2	Q9H2K2	CHEMBL6154	Enzyme	0.116965	1 / 12	STP
Techtochrysin	1	Poly [ADP-ribose] polymerase-1	PARP1	P09874	CHEMBL3105	Enzyme	0.108771	0 / 9	STP
Techtochrysin	1	Estradiol 17-beta-dehydrogenase 1	HSD17B1	P14061	CHEMBL3181	Enzyme	0.108771	1 / 4	STP
Techtochrysin	1	Aldo-keto reductase family 1 member B10	AKR1B10	O60218	CHEMBL5983	Enzyme	0.108771	1 / 3	STP
Techtochrysin	1	Beta amyloid A4 protein	APP	P05067	CHEMBL2487	Membrane receptor	0.108771	0 / 16	STP
Techtochrysin	1	Lymphocyte differentiation antigen CD38	CD38	P28907	CHEMBL4660	Enzyme	0.108771	0 / 2	STP
Techtochrysin	1	DNA topoisomerase I (by homology)	TOP1	P11387	CHEMBL1781	Isomerase	0.108771	0 / 1	STP
Techtochrysin	1	Arginase-1 (by homology)	ARG1	P05089	CHEMBL1075097	Enzyme	0.108771	0 / 2	STP
Techtochrysin	1	Sigma opioid receptor	SIGMAR1	Q99720	CHEMBL287	Membrane receptor	0.108771	0 / 66	STP
Techtochrysin	1	Tyrosine-protein kinase LCK	LCK	P06239	CHEMBL258	Kinase	0.108771	12 / 3	STP
Techtochrysin	1	Monoamine oxidase A	MAOA	P21397	CHEMBL1951	Oxidoreductase	0.108771	1 / 37	STP
Techtochrysin	1	Estrogen receptor beta	ESR2	Q92731	CHEMBL242	Nuclear receptor	0.108771	1 / 38	STP
Techtochrysin	1	Transthyretin	TTR	P02766	CHEMBL3194	Secreted protein	0.108771	1 / 3	STP
Techtochrysin	1	Butyrylcholinesterase	BCHE	P06276	CHEMBL1914	Hydrolase	0.108771	0 / 16	STP
Techtochrysin	1	Glyoxalase I	GLO1	Q04760	CHEMBL2424	Enzyme	0.108771	5 / 4	STP
Techtochrysin	1	Arachidonate 12-lipoxygenase	ALOX12	P18054	CHEMBL3687	Enzyme	0.108771	2 / 11	STP
Techtochrysin	1	Mu opioid receptor (by homology)	OPRM1	P35372	CHEMBL233	Family A G protein-coupled receptor	0.100579	0 / 1	STP
Techtochrysin	1	Tyrosine-protein kinase receptor FLT3	FLT3	P36888	CHEMBL1974	Kinase	0.100579	1 / 7	STP
Techtochrysin	1	NEDD8-activating enzyme E1 regulatory subunit	NAE1	Q13564	CHEMBL2016431	Unclassified protein	0.100579	0 / 1	STP
Techtochrysin	1	6-phosphofructo-2-kinase/fructose-2,6-bisphosphatase 3	PFKFB3	Q16875	CHEMBL2331053	Enzyme	0.100579	0 / 2	STP
Techtochrysin	1	Inhibitor of nuclear factor kappa B kinase beta subunit	IKBKB	O14920	CHEMBL1991	Kinase	0.100579	0 / 1	STP
Techtochrysin	1	Neurotrophic tyrosine kinase receptor type 2	NTRK2	Q16620	CHEMBL4898	Kinase	0.100579	0 / 1	STP
Techtochrysin	1	Ornithine decarboxylase	ODC1	P11926	CHEMBL1869	Lyase	0.100579	0 / 1	STP
Techtochrysin	1	Tyrosinase	TYR	P14679	CHEMBL1973	Oxidoreductase	0.100579	0 / 2	STP
Techtochrysin	1	Estradiol 17-beta-dehydrogenase 2	HSD17B2	P37059	CHEMBL2789	Enzyme	0.100579	0 / 3	STP
Techtochrysin	1	Aryl hydrocarbon receptor	AHR	P35869	CHEMBL3201	Transcription factor	0.100579	0 / 1	STP
Techtochrysin	1	Estrogen-related receptor alpha	ESRRA	P11474	CHEMBL3429	Nuclear receptor	0.100579	0 / 2	STP
Techtochrysin	1	Phospholipase A2 group IIA	PLA2G2A	P14555	CHEMBL3474	Enzyme	0.100579	0 / 2	STP
Techtochrysin	1	Calmodulin	CALM1	P62158	CHEMBL6093	Unclassified protein	0.100579	0 / 1	STP
Techtochrysin	1	Lysine-specific demethylase 5A	KDM5A	P29375	CHEMBL2424504	Eraser	0.100579	0 / 1	STP
Techtochrysin	1	Vascular endothelial growth factor receptor 2	KDR	P35968	CHEMBL279	Kinase	0.100579	6 / 3	STP
Techtochrysin	1	Cytochrome P450 1A1	CYP1A1	P04798	CHEMBL2231	Cytochrome P450	0.100579	0 / 7	STP
Techtochrysin	1	Induced myeloid leukemia cell differentiation protein Mcl-1	MCL1	Q07820	CHEMBL4361	Other cytosolic protein	0.100579	2 / 4	STP
Techtochrysin	1	Solute carrier family 22 member 12	SLC22A12	Q96S37	CHEMBL6120	Electrochemical transporter	0.100579	9 / 1	STP
Techtochrysin	1	Telomerase reverse transcriptase	TERT	O14746	CHEMBL2916	Enzyme	0.100579	4 / 22	STP
Techtochrysin	1	G-protein coupled receptor 35	GPR35	Q9HC97	CHEMBL1293267	Family A G protein-coupled receptor	0.100579	0 / 4	STP
Techtochrysin	1	Death-associated protein kinase 1	DAPK1	P53355	CHEMBL2558	Kinase	0.100579	0 / 2	STP
Techtochrysin	1	DNA-3-methyladenine glycosylase	MPG	P29372	CHEMBL3396943	Enzyme	0.100579	0 / 1	STP
Techtochrysin	1	Aldo-keto reductase family 1 member C1	AKR1C1	Q04828	CHEMBL5905	Enzyme	0.100579	1 / 1	STP
Techtochrysin	1	Cytochrome P450 1A2	CYP1A2	P05177	CHEMBL3356	Cytochrome P450	0.100579	1 / 8	STP
Techtochrysin	1	Microtubule-associated protein tau	MAPT	P10636	CHEMBL1293224	Unclassified protein	0.100579	0 / 1	STP
Techtochrysin	1	DNA topoisomerase II alpha	TOP2A	P11388	CHEMBL1806	Isomerase	0.100579	0 / 2	STP
Techtochrysin	1	Insulin-like growth factor I receptor	IGF1R	P08069	CHEMBL1957	Kinase	0.100579	0 / 3	STP
Techtochrysin	1	Insulin receptor	INSR	P06213	CHEMBL1981	Kinase	0.100579	0 / 1	STP
Techtochrysin	1	Thrombin	F2	P00734	CHEMBL204	Protease	0.100579	0 / 3	STP
Techtochrysin	1	Serine/threonine-protein kinase Aurora-B	AURKB	Q96GD4	CHEMBL2185	Kinase	0.100579	0 / 4	STP
Techtochrysin	1	Dopamine D4 receptor	DRD4	P21917	CHEMBL219	Family A G protein-coupled receptor	0.100579	0 / 1	STP
Techtochrysin	1	Myosin light chain kinase, smooth muscle	MYLK	Q15746	CHEMBL2428	Kinase	0.100579	0 / 1	STP
Techtochrysin	1	Myeloperoxidase	MPO	P05164	CHEMBL2439	Enzyme	0.100579	0 / 1	STP
Techtochrysin	1	PI3-kinase p85-alpha subunit	PIK3R1	P27986	CHEMBL2506	Enzyme	0.100579	0 / 1	STP
Techtochrysin	1	Liver glycogen phosphorylase	PYGL	P06737	CHEMBL2568	Enzyme	0.100579	0 / 1	STP
Techtochrysin	1	Focal adhesion kinase 1	PTK2	Q05397	CHEMBL2695	Kinase	0.100579	0 / 2	STP
Techtochrysin	1	Matrix metalloproteinase 13	MMP13	P45452	CHEMBL280	Protease	0.100579	0 / 1	STP
Techtochrysin	1	Matrix metalloproteinase 3	MMP3	P08254	CHEMBL283	Protease	0.100579	0 / 1	STP
Techtochrysin	1	Carbonic anhydrase III	CA3	P07451	CHEMBL2885	Lyase	0.100579	0 / 4	STP
Techtochrysin	1	Serine/threonine-protein kinase PLK1	PLK1	P53350	CHEMBL3024	Kinase	0.100579	0 / 3	STP
Techtochrysin	1	Carbonic anhydrase VI	CA6	P23280	CHEMBL3025	Lyase	0.100579	0 / 4	STP
Techtochrysin	1	Protein-tyrosine phosphatase 1B	PTPN1	P18031	CHEMBL335	Phosphatase	0.100579	0 / 19	STP
Techtochrysin	1	Protein kinase N1	PKN1	Q16512	CHEMBL3384	Kinase	0.100579	0 / 3	STP
Techtochrysin	1	Tyrosine-protein phosphatase non-receptor type 22	PTPN22	Q9Y2R2	PTN22_HUMAN		1		TN
Techtochrysin	1	Dual specificity protein phosphatase 3	DUSP3	P51452	DUS3_HUMAN		1		TN
Techtochrysin	1	Transcription factor p65	RELA	Q04206	TF65_HUMAN		1		TN
Techtochrysin	1	Prostaglandin G/H synthase 1	PTGS1	P23219	PGH1_HUMAN		1		TN
Techtochrysin	1	Macrophage migration inhibitory factor	MIF	P14174	MIF_HUMAN		1		TN
Techtochrysin	1	Carboxy-terminal domain RNA polymerase II polypeptide A small phosphatase 1	CTDSP1	Q9GZU7	CTDS1_HUMAN		1		TN
Techtochrysin	1	Liver carboxylesterase 1	CES1	P23141	EST1_HUMAN		1		TN
Techtochrysin	1	Photoreceptor-specific nuclear receptor	NR2E3	Q9Y5X4	NR2E3_HUMAN		1		TN
Techtochrysin	1	Bcl-2-related protein A1	BCL2A1	Q16548	B2LA1_HUMAN		1		TN
Techtochrysin	1	Nuclear receptor ROR-alpha	RORA	P35398	RORA_HUMAN		1		TN
Techtochrysin	1	DNA (cytosine-5)-methyltransferase 1	DNMT1	P26358	DNMT1_HUMAN		1		TN
Techtochrysin	1	Toll-like receptor 9	TLR9	Q9NR96	TLR9_HUMAN		1		TN
Techtochrysin	1	Testosterone 17-beta-dehydrogenase 3	HSD17B3	P37058	DHB3_HUMAN		1		TN
Techtochrysin	1	Ras-related C3 botulinum toxin substrate 1	RAC1	P63000	RAC1_HUMAN		0.999		TN
Techtochrysin	1	Perilipin-5	PLIN5	Q00G26	PLIN5_HUMAN		0.998		TN
Techtochrysin	1	Arachidonate 5-lipoxygenase	ALOX5	P09917	LOX5_HUMAN		0.997		TN
Techtochrysin	1	Macrophage metalloelastase	MMP12	P39900	MMP12_HUMAN		0.997		TN
Techtochrysin	1	Thyroid hormone receptor alpha	THRA	P10827	THA_HUMAN		0.993		TN
Techtochrysin	1	5-hydroxytryptamine receptor 1E	HTR1E	P28566	5HT1E_HUMAN		0.993		TN
Techtochrysin	1	Tyrosine-protein phosphatase non-receptor type 7	PTPN7	P35236	PTN7_HUMAN		0.987		TN
Techtochrysin	1	Carbonic anhydrase 13	CA13	Q8N1Q1	CAH13_HUMAN		0.984		TN
Techtochrysin	1	Sphingosine 1-phosphate receptor 4	S1PR4	O95977	S1PR4_HUMAN		0.984		TN
Techtochrysin	1	Steryl-sulfatase	STS	P08842	STS_HUMAN		0.977		TN
Techtochrysin	1	Cocaine esterase	CES2	O00748	EST2_HUMAN		0.962		TN
Techtochrysin	1	Hepatocyte nuclear factor 4-alpha	HNF4A	P41235	HNF4A_HUMAN		0.956		TN
Techtochrysin	1	Receptor-interacting serine/threonine-protein kinase 2	RIPK2	O43353	RIPK2_HUMAN		0.955		TN
Techtochrysin	1	Phospholipase A2	PLA2G1B	P04054	PA21B_HUMAN		0.952		TN
Techtochrysin	1	Carbonic anhydrase 5B, mitochondrial	CA5B	Q9Y2D0	CAH5B_HUMAN		0.942		TN
Techtochrysin	1	Glycogen synthase kinase-3 alpha	GSK3A	P49840	GSK3A_HUMAN		0.931		TN
Techtochrysin	1	Perilipin-1	PLIN1	O60240	PLIN1_HUMAN		0.884		TN
Techtochrysin	1	Muscarinic acetylcholine receptor M4	CHRM4	P08173	ACM4_HUMAN		0.795		TN
Techtochrysin	1	Caspase-9	CASP9	P55211	CASP9_HUMAN		0.795		TN
Techtochrysin	1	Carbonic anhydrase 5A, mitochondrial	CA5A	P35218	CAH5A_HUMAN		0.788		TN
Techtochrysin	1	Mitogen-activated protein kinase 10	MAPK10	P53779	MK10_HUMAN		0.763		TN
Techtochrysin	1	Cell division control protein 42 homolog	CDC42	P60953	CDC42_HUMAN		0.734		TN
Techtochrysin	1	Alkaline phosphatase, tissue-nonspecific isozyme	ALPL	P05186	PPBT_HUMAN		0.678		TN
Techtochrysin	1	DNA dC->dU-editing enzyme APOBEC-3G	APOBEC3G	Q9HC16	ABC3G_HUMAN		0.674		TN
Techtochrysin	1	Dual specificity protein kinase CLK1	CLK1	P49759	CLK1_HUMAN		0.449		TN
Techtochrysin	1	Cytochrome P450 2C9	CYP2C9	P11712	CP2C9_HUMAN		0.429		TN
Techtochrysin	1	Muscarinic acetylcholine receptor M5	CHRM5	P08912	ACM5_HUMAN		0.355		TN
Techtochrysin	1	D(1A) dopamine receptor	DRD1	P21728	DRD1_HUMAN		0.326		TN
Techtochrysin	1	Carbonic anhydrase 14	CA14	Q9ULX7	CAH14_HUMAN		0.29		TN
Techtochrysin	1	COUP transcription factor 2	NR2F2	P24468	COT2_HUMAN		0.208		TN
Techtochrysin	1	Cytochrome P450 2C19	CYP2C19	P33261	CP2CJ_HUMAN		0.207		TN
Techtochrysin	1	Platelet-derived growth factor receptor alpha	PDGFRA	P16234	PGFRA_HUMAN		0.148		TN
Techtochrysin	1	Receptor-type tyrosine-protein phosphatase C	PTPRC	P08575	PTPRC_HUMAN		0.138		TN
Techtochrysin	1	Sphingosine 1-phosphate receptor 2	S1PR2	O95136	S1PR2_HUMAN		0.118		TN
Techtochrysin	1	Galanin receptor type 3	GALR3	O60755	GALR3_HUMAN		0.114		TN
Techtochrysin	1	Fatty-acid amide hydrolase 1	FAAH	O00519	FAAH1_HUMAN		0.113		TN
5,7-Dimethoxyflavone	2	Nitric oxide synthase, inducible	NOS2	P35228	CHEMBL4481	Enzyme	0.1061	140 / 3	STP
5,7-Dimethoxyflavone	2	Progesterone receptor	PGR	P06401	PRGR_HUMAN		0.997		TN
5,7-Dimethoxyflavone	2	Endothelin B receptor	EDNRB	P24530	EDNRB_HUMAN		0.923		TN
5,7-Dimethoxyflavone	2	Voltage-dependent T-type calcium channel subunit alpha-1H	CACNA1H	O95180	CAC1H_HUMAN		0.431		TN
5,7-Dimethoxyflavone	2	Endothelin-1 receptor	EDNRA	P25101	EDNRA_HUMAN		0.382		TN
5,7-Dimethoxyflavone	2	Alpha-2A adrenergic receptor	ADRA2A	P08913	ADA2A_HUMAN		0.246		TN
5,7-Dimethoxyflavone	2	Mineralocorticoid receptor	NR3C2	P08235	MCR_HUMAN		0.209		TN
5,7-Dimethoxyflavone	2	cAMP-specific 3',5'-cyclic phosphodiesterase 4A	PDE4A	P27815	PDE4A_HUMAN		0.194		TN
5,7-Dimethoxyflavone	2	Tyrosine-protein kinase ZAP-70	ZAP70	P43403	ZAP70_HUMAN		0.181		TN
5,7-Dimethoxyflavone	2	Cathepsin G	CTSG	P08311	CATG_HUMAN		0.138		TN
7,4'-Dimethylapigenin	3	Matrix metalloproteinase 9	MMP9	P14780	CHEMBL321	Protease	0.119404	9 / 2	STP
7,4'-Dimethylapigenin	3	Matrix metalloproteinase 2	MMP2	P08253	CHEMBL333	Protease	0.119404	9 / 2	STP
7,4'-Dimethylapigenin	3	Beta-secretase 1	BACE1	P56817	CHEMBL4822	Protease	0.111502	0 / 17	STP
7,4'-Dimethylapigenin	3	Beta-galactoside alpha-2,6-sialyltransferase 1	ST6GAL1	P15907	CHEMBL3596075	Transferase	0.111502	0 / 2	STP
7,4'-Dimethylapigenin	3	Hepatocyte growth factor receptor	MET	P08581	CHEMBL3717	Kinase	0.111502	0 / 4	STP
7,4'-Dimethylapigenin	3	Serine/threonine-protein kinase NEK2	NEK2	P51955	CHEMBL3835	Kinase	0.111502	0 / 2	STP
7,4'-Dimethylapigenin	3	CaM kinase II beta	CAMK2B	Q13554	CHEMBL4121	Kinase	0.111502	0 / 2	STP
7,4'-Dimethylapigenin	3	ALK tyrosine kinase receptor	ALK	Q9UM73	CHEMBL4247	Kinase	0.111502	0 / 4	STP
7,4'-Dimethylapigenin	3	Vascular endothelial growth factor receptor 3	FLT4	P35916	VGFR3_HUMAN	0.904			TN
7,4'-Dimethylapigenin	3	Thyroid hormone receptor beta	THRB	P10828	THB_HUMAN	0.865			TN
7,4'-Dimethylapigenin	3	Steroid 17-alpha-hydroxylase/17,20 lyase	CYP17A1	P05093	CP17A_HUMAN	0.434			TN
7,4'-Dimethylapigenin	3	Tumor necrosis factor	TNF	P01375	TNFA_HUMAN	0.385			TN
Trimethylapigenin	4	Epidermal growth factor receptor erbB1	EGFR	P00533	CHEMBL203	Kinase	0.109946	635 / 30	STP
Trimethylapigenin	4	PI3-kinase p110-gamma subunit	PIK3CG	P48736	CHEMBL3267	Enzyme	0.101614	322 / 1	STP
Trimethylapigenin	4	Cyclin-dependent kinase 2	CDK2	P24941	CHEMBL301	Kinase	0.101614	347 / 9	STP
Trimethylapigenin	4	Serine/threonine-protein kinase AKT	AKT1	P31749	CHEMBL4282	Kinase	0.101614	43 / 4	STP
Trimethylapigenin	4	Aldehyde dehydrogenase	ALDH2	P05091	CHEMBL1935	Oxidoreductase	0.101614	13 / 35	STP
Trimethylapigenin	4	Tyrosine-protein kinase SRC	SRC	P12931	CHEMBL267	Kinase	0.101614	291 / 10	STP
Trimethylapigenin	4	Aldo-keto-reductase family 1 member C3	AKR1C3	P42330	CHEMBL4681	Enzyme	0.101614	12 / 1	STP
Trimethylapigenin	4	Peroxisome proliferator-activated receptor gamma	PPARG	P37231	CHEMBL235	Nuclear receptor	0.101614	51 / 2	STP
Trimethylapigenin	4	Tyrosine-protein kinase ABL	ABL1	P00519	CHEMBL1862	Kinase	0.101614	262 / 16	STP
Trimethylapigenin	4	Tyrosine-protein kinase receptor UFO	AXL	P30530	CHEMBL4895	Kinase	0.101614	15 / 4	STP
Trimethylapigenin	4	Neuropeptides B/W receptor type 1	NPBWR1	P48145	NPBW1_HUMAN		0.355		TN
Trimethylapigenin	4	Non-receptor tyrosine-protein kinase TYK2	TYK2	P29597	TYK2_HUMAN		0.235		TN
Trimethylapigenin	4	High affinity cAMP-specific 3',5'-cyclic phosphodiesterase 7A	PDE7A	Q13946	PDE7A_HUMAN		0.191		TN
Trimethylapigenin	4	cAMP-specific 3',5'-cyclic phosphodiesterase 4B	PDE4B	Q07343	PDE4B_HUMAN		0.113		TN
Tetramethylluteolin	5	cAMP-specific 3',5'-cyclic phosphodiesterase 4D	PDE4D	Q08499	PDE4D_HUMAN		0.999		TN
Tetramethylluteolin	5	cGMP-inhibited 3',5'-cyclic phosphodiesterase A	PDE3A	Q14432	PDE3A_HUMAN		0.842		TN
Tetramethylluteolin	5	Macrophage colony-stimulating factor 1 receptor	CSF1R	P07333	CSF1R_HUMAN		0.829		TN
Tetramethylluteolin	5	Sodium/hydrogen exchanger 1	SLC9A1	P19634	SL9A1_HUMAN		0.226		TN
Tetramethylluteolin	5	cAMP and cAMP-inhibited cGMP 3',5'-cyclic phosphodiesterase 10A	PDE10A	Q9Y233	PDE10_HUMAN		0.126		TN
5-Hydroxy-3,7- dimethoxyflavone	6	Serine/threonine-protein kinase NEK6	NEK6	Q9HC98	CHEMBL4309	Kinase	0.111502	0 / 2	STP
5-Hydroxy-3,7- dimethoxyflavone	6	DNA-(apurinic or apyrimidinic site) lyase	APEX1	P27695	CHEMBL5619	Enzyme	0.111502	0 / 1	STP
5-Hydroxy-3,7- dimethoxyflavone	6	NUAK family SNF1-like kinase 1	NUAK1	O60285	CHEMBL5784	Kinase	0.111502	0 / 2	STP
5-Hydroxy-3,7- dimethoxyflavone	6	Aldo-keto reductase family 1 member C2 (by homology)	AKR1C2	P52895	CHEMBL5847	Enzyme	0.111502	0 / 1	STP
5-Hydroxy-3,7- dimethoxyflavone	6	Aldo-keto reductase family 1 member C4 (by homology)	AKR1C4	P17516	CHEMBL4999	Enzyme	0.111502	0 / 1	STP
5-Hydroxy-3,7- dimethoxyflavone	6	Vasopressin V2 receptor	AVPR2	P30518	CHEMBL1790	Family A G protein-coupled receptor	0.111502	1 / 1	STP
5-Hydroxy-3,7- dimethoxyflavone	6	Interleukin-8 receptor A	CXCR1	P25024	CHEMBL4029	Family A G protein-coupled receptor	0.111502	13 / 1	STP
5-Hydroxy-3,7- dimethoxyflavone	6	DNA excision repair protein ERCC-5	ERCC5	P28715	CHEMBL4736	Other nuclear protein	0.111502	8 / 0	STP
5-Hydroxy-3,7- dimethoxyflavone	6	Flap endonuclease 1	FEN1	P39748	CHEMBL5027	Enzyme	0.111502	13 / 0	STP
5-Hydroxy-3,7- dimethoxyflavone	6	Voltage-gated potassium channel subunit Kv1.3	KCNA3	P22001	CHEMBL4633	Voltage-gated ion channel	0.111502	0 / 8	STP
5-Hydroxy-3,7- dimethoxyflavone	6	CCR4-NOT transcription complex subunit 7	CNOT7	Q9UIV1	CHEMBL3616361	Hydrolase	0.111502	5 / 0	STP
5-Hydroxy-3,7- dimethoxyflavone	6	Egl nine homolog 1	EGLN1	Q9GZT9	CHEMBL5697	Oxidoreductase	0.111502	32 / 0	STP
5-Hydroxy-3,7- dimethoxyflavone	6	Ribosomal protein S6 kinase alpha-3	MAPKAPK1B	P51812	KS6A3_HUMAN		0.999		TN
5-Hydroxy-3,7- dimethoxyflavone	6	Alpha-1D adrenergic receptor	ADRA1D	P25100	ADA1D_HUMAN		0.479		TN
5-Hydroxy-3,7- dimethoxyflavone	6	Inosine-5'-monophosphate dehydrogenase 2	IMPDH2	P12268	IMDH2_HUMAN		0.389		TN
5-Hydroxy-3,7- dimethoxyflavone	6	Leukotriene B4 receptor 1	LTB4R	Q15722	LT4R1_HUMAN		0.185		TN
5-Hydroxy-3,7- dimethoxyflavone	6	Alpha-2C adrenergic receptor	ADRA2C	P18825	ADA2C_HUMAN		0.112		TN
3,5,7-Trimethoxyflavone	7	Casein kinase I delta	CSNK1D	P48730	CHEMBL2828	Kinase	0.101614	45 / 0	STP
3,5,7-Trimethoxyflavone	7	Casein kinase I epsilon	CSNK1E	P49674	CHEMBL4937	Kinase	0.101614	3 / 0	STP
3,5,7-Trimethoxyflavone	7	Caspase-3	CASP3	P42574	CHEMBL2334	Protease	0.101614	112 / 0	STP
3,5,7-Trimethoxyflavone	7	Caspase-7	CASP7	P55210	CHEMBL3468	Protease	0.101614	63 / 0	STP
3,5,7-Trimethoxyflavone	7	Cytochrome P450 11B2, mitochondrial	CYP11B2	P19099	C11B2_HUMAN			0.853	TN
3,7,4'-Trimethylkaempferol	8	Aldehyde reductase (by homology)	AKR1A1	P14550	CHEMBL2246	Enzyme	0.104672	1 / 1	STP
3,7,4'-Trimethylkaempferol	8	Angiopoietin-1 receptor	TEK	Q02763	TIE2_HUMAN			0.109	TN
Tetramethylkaempferol	9	Cytochrome P450 11B1, mitochondrial	CYP11B1	P15538	C11B1_HUMAN			0.273	TN
Ayanin	10	Sphingosine 1-phosphate receptor 1	S1PR1	P21453	S1PR1_HUMAN		0.318		TN
Ayanin	10	Cannabinoid receptor 2	CNR2	P34972	CNR2_HUMAN		0.161		TN
Pentamethylquercetin	12	Platelet-derived growth factor receptor beta	PDGFRB	P09619	CHEMBL1913	Kinase	0.113286	189 / 0	STP
Pentamethylquercetin	12	3-phosphoinositide dependent protein kinase-1	PDPK1	O15530	CHEMBL2534	Kinase	0.113286	157 / 0	STP
Pentamethylquercetin	12	Ribosomal protein S6 kinase 1	RPS6KB1	P23443	CHEMBL4501	Kinase	0.113286	142 / 0	STP
Pentamethylquercetin	12	Kinesin-1 heavy chain/ Tyrosine-protein kinase receptor RET	RET	P07949	CHEMBL2041	Kinase	0.113286	114 / 0	STP
3,5-dihydroxy-7, 3',4'-trimethoxyflavone	13	Voltage-dependent N-type calcium channel subunit alpha-1B	CACNA1B	Q00975	CAC1B_HUMAN		0.299		TN
3,5-dihydroxy-7, 3',4'-trimethoxyflavone	13	Plasminogen activator inhibitor 1	SERPINE1	P05121	PAI1_HUMAN		0.212		TN
5,4'-dihydroxy-7-methoxyflavone	14	Cyclin-dependent kinase 1/cyclin B	CCNB2	O95067	CHEMBL2094127	Other cytosolic protein	0.139062	4 / 11	STP
5-hydroxy-7, 3',4' -trimethoxyflavone	15	Apoptosis regulator Bcl-X	BCL2L1	Q07817	CHEMBL4625	Other ion channel	0.104672	1 / 2	STP
5-hydroxy-7, 3',4' -trimethoxyflavone	15	Apoptosis regulator Bcl-2	BCL2	P10415	CHEMBL4860	Other ion channel	0.104672	0 / 5	STP
4'- hydroxy-5,7-dimethoxyflavone	16	Tyrosine-protein kinase FYN	FYN	P06241	CHEMBL1841	Kinase	0.111502	4 / 1	STP
4'- hydroxy-5,7-dimethoxyflavone	16	DNA-dependent protein kinase	PRKDC	P78527	CHEMBL3142	Kinase	0.111502	47 / 12	STP
4'- hydroxy-5,7-dimethoxyflavone	16	Hydroxycarboxylic acid receptor 2	HCAR2	Q8TDS4	HCAR2_HUMAN		0.953		TN
