# Supplementary material for: Network Pharmacology and Molecular Docking-Based Approach to Explore Potential Bioactive Compounds from Kaempferia parviflora on Chemokine Signaling Pathways in the Treatment of Psoriasis Disease
Source: Int J Mol Sci. 2025 May 29;26(11):5243. doi: 10.3390/ijms26115243 (PMC12154073; doi:10.3390/ijms26115243)
Supplement: Supplementary file 1 [file ijms-26-05243-s001.zip › ijms-3630289-supplementary/TableS3.xlsx]

## Sheet: TableS3
Table S3 Parameters of PPI network
BetweennessCentrality	ClosenessCentrality	Degree	display name	ClusteringCoefficient
0.335	0.923	11	AKT1	0.454545
0.095	0.8	9	SRC	0.638889
0.039	0.706	8	CDC42	0.714286
0.027	0.706	8	PIK3R1	0.75
0.03	0.667	7	GSK3B	0.714286
0.009	0.667	7	PTK2	0.857143
0.018	0.632	5	RELA	0.8
0	0.6	5	PIK3CG	1
0	0.6	5	RAC1	1
0.109	0.6	4	IKBKB	0.5
0	0.545	3	GSK3A	1
0.043	0.545	2	CXCR1	0
0.008	0.414	2	GRK6	0
