# Supplementary material for: Network Pharmacology and Molecular Docking-Based Approach to Explore Potential Bioactive Compounds from Kaempferia parviflora on Chemokine Signaling Pathways in the Treatment of Psoriasis Disease
Source: Int J Mol Sci. 2025 May 29;26(11):5243. doi: 10.3390/ijms26115243 (PMC12154073; doi:10.3390/ijms26115243)
Supplement: Supplementary file 1 [file ijms-26-05243-s001.zip › ijms-3630289-supplementary/TableS4.xlsx]

## Sheet: BP
Table S4 GO enrichment analysis (Biological processes (BP) )
Category	Term	Count	%	PValue	Genes	List Total	Pop Hits	Pop Total	Fold Enrichment	Bonferroni	Benjamini	FDR
GOTERM_BP_DIRECT	GO:0006954~inflammatory response	15	23.4375	4.70695e-11	O43353, Q15722, P31749, P34972, Q9NR96, P10721, P35228, P14174, Q04206, P63000, P16050, P48736, O14920, P07333, P01375	64	412	19308	10.9838	7.15928e-08	7.15928e-08	6.7027e-08
GOTERM_BP_DIRECT	GO:0006468~protein phosphorylation	15	23.4375	6.10994e-10	P11309, P29597, P49840, P43250, P31749, Q05397, P43403, P43405, Q00534, P49841, P48736, P27986, P05067, O14920, P60953	64	501	19308	9.03256	9.29321e-07	4.44482e-07	4.16136e-07
GOTERM_BP_DIRECT	GO:0018108~peptidyl-tyrosine phosphorylation	10	15.625	8.76691e-10	O43353, P43403, P43405, P29597, P08581, P35916, P10721, P12931, P07333, Q05397	64	143	19308	21.097	1.33345e-06	4.44482e-07	4.16136e-07
GOTERM_BP_DIRECT	GO:0046777~protein autophosphorylation	10	15.625	7.01436e-09	P43403, P11309, P43405, P35916, P31749, P49841, P10721, P12931, P07333, Q05397	64	181	19308	16.6678	1.06688e-05	2.66721e-06	2.49711e-06
GOTERM_BP_DIRECT	GO:0043066~negative regulation of apoptotic process	14	21.875	1.1839e-08	P11309, P31749, P35916, P12931, Q05397, Q07817, P14780, P15121, P14174, Q04206, P49841, P42574, P27986, P07333	64	526	19308	8.02971	1.8007e-05	3.60143e-06	3.37175e-06
GOTERM_BP_DIRECT	GO:0043410~positive regulation of MAPK cascade	9	14.0625	4.90798e-08	P08913, P25100, P18825, P35916, Q9NR96, P10721, P05067, P60953, P01375	64	160	19308	16.9699	7.46476e-05	1.09407e-05	1.0243e-05
GOTERM_BP_DIRECT	GO:0045087~innate immune response	14	21.875	5.45958e-08	O43353, Q9NR96, P12931, Q05397, P43403, P37231, P43405, Q9HC16, P14174, Q04206, P48736, P05067, O14920, P07333	64	599	19308	7.05113	8.30367e-05	1.09407e-05	1.0243e-05
GOTERM_BP_DIRECT	GO:0010629~negative regulation of gene expression	11	17.1875	5.75447e-08	P37231, P41143, P14174, P31749, P03372, P49841, P05067, P47989, P35228, P01375, P26358	64	309	19308	10.7397	8.75217e-05	1.09407e-05	1.0243e-05
GOTERM_BP_DIRECT	GO:0003376~sphingosine-1-phosphate signaling pathway	5	7.8125	1.36723e-07	O95136, P63000, P31749, P21453, P48736	64	15	19308	100.562	0.000207933	2.31061e-05	2.16325e-05
GOTERM_BP_DIRECT	GO:0043406~positive regulation of MAP kinase activity	7	10.9375	2.35411e-07	P08913, P14174, P10721, P12931, P48736, P05067, P01375	64	80	19308	26.3977	0.000357996	3.4841e-05	3.2619e-05
GOTERM_BP_DIRECT	GO:0007169~transmembrane receptor protein tyrosine kinase signaling pathway	8	12.5	2.51973e-07	P43403, P43405, P08581, P35916, P10721, P12931, P07333, Q05397	64	133	19308	18.1466	0.000383177	3.4841e-05	3.2619e-05
GOTERM_BP_DIRECT	GO:0033138~positive regulation of peptidyl-serine phosphorylation	7	10.9375	5.07837e-07	O43353, P49840, P41143, P14174, P31749, P05067, P01375	64	91	19308	23.2067	0.000772122	6.43684e-05	6.02634e-05
GOTERM_BP_DIRECT	GO:0070374~positive regulation of ERK1 and ERK2 cascade	9	14.0625	7.65529e-07	O43353, P14174, P35916, P35372, P16050, P12931, P05067, P07333, P01375	64	229	19308	11.8567	0.00116369	8.95669e-05	8.38549e-05
GOTERM_BP_DIRECT	GO:0045944~positive regulation of transcription from RNA polymerase II promoter	17	26.5625	1.06688e-06	O43353, P35869, P27695, P49840, P31749, Q9NR96, P37231, P08581, Q04206, P21453, Q92731, P03372, P27986, P05067, O14920, Q9GZT9, P01375	64	1204	19308	4.25971	0.00162142	0.000113162	0.000105945
GOTERM_BP_DIRECT	GO:0043065~positive regulation of apoptotic process	10	15.625	1.116e-06	P37231, O43353, P14780, Q16678, P31749, P18054, P12931, P42574, P05067, P01375	64	328	19308	9.19779	0.00169599	0.000113162	0.000105945
GOTERM_BP_DIRECT	GO:0071320~cellular response to cAMP	6	9.375	1.62605e-06	P35869, P27695, Q16678, P13569, P48736, P05067	64	61	19308	29.6742	0.00247016	0.000145483	0.000136205
GOTERM_BP_DIRECT	GO:0007249~I-kappaB kinase/NF-kappaB signaling	6	9.375	1.62605e-06	O43353, Q04206, P31749, Q9NR96, O14920, P01375	64	61	19308	29.6742	0.00247016	0.000145483	0.000136205
GOTERM_BP_DIRECT	GO:0032757~positive regulation of interleukin-8 production	6	9.375	2.23514e-06	P43405, Q04206, Q9NR96, P05121, P35228, P01375	64	65	19308	27.8481	0.00339388	0.000188869	0.000176824
GOTERM_BP_DIRECT	GO:0051091~positive regulation of sequence-specific DNA binding transcription factor activity	7	10.9375	2.46283e-06	P37231, P31749, Q92731, P03372, P10721, P05067, P01375	64	119	19308	17.7463	0.00373897	0.000197156	0.000184583
GOTERM_BP_DIRECT	GO:0001934~positive regulation of protein phosphorylation	8	12.5	5.37905e-06	P14780, P35916, P63000, P31749, P05067, P07333, Q05397, P01375	64	210	19308	11.4929	0.00814817	0.000409076	0.000382988
GOTERM_BP_DIRECT	GO:0010628~positive regulation of gene expression	11	17.1875	6.1058e-06	P37231, P49840, Q04206, Q00534, P31749, P18054, Q9NR96, P49841, P05067, P01375, P26358	64	516	19308	6.43132	0.00924397	0.000433405	0.000405765
GOTERM_BP_DIRECT	GO:0046427~positive regulation of JAK-STAT cascade	5	7.8125	6.26884e-06	P29597, P15121, Q16678, P10721, P01375	64	37	19308	40.7686	0.00948963	0.000433405	0.000405765
GOTERM_BP_DIRECT	GO:0007186~G-protein coupled receptor signaling pathway	14	21.875	9.34198e-06	P08913, Q15722, P25024, O95136, P25100, P43250, P31749, P37231, P18825, P41143, P21453, Q9HC97, P48736, P05067	64	947	19308	4.46001	0.0141087	0.000617789	0.00057839
GOTERM_BP_DIRECT	GO:0008284~positive regulation of cell proliferation	11	17.1875	1.06626e-05	Q07817, P08913, P25100, O95136, P14174, Q04206, P35916, P31749, P10721, P07333, Q05397	64	550	19308	6.03375	0.0160871	0.000675743	0.000632648
GOTERM_BP_DIRECT	GO:0007204~positive regulation of cytosolic calcium ion concentration	7	10.9375	1.30834e-05	P25024, P25100, P35372, P03372, Q9HC97, P48736, P05067	64	159	19308	13.2818	0.0197033	0.000795994	0.00074523
GOTERM_BP_DIRECT	GO:0032722~positive regulation of chemokine production	5	7.8125	1.38686e-05	O43353, Q9NR96, P05067, P07333, P01375	64	45	19308	33.5208	0.0208733	0.000811313	0.000759572
GOTERM_BP_DIRECT	GO:0046330~positive regulation of JNK cascade	6	9.375	1.69207e-05	O43353, P35916, Q9NR96, P05067, P60953, P01375	64	98	19308	18.4707	0.0254083	0.0009532	0.000892411
GOTERM_BP_DIRECT	GO:0045429~positive regulation of nitric oxide biosynthetic process	5	7.8125	1.95299e-05	P35372, P31749, P03372, P05067, P01375	64	49	19308	30.7844	0.0292684	0.00106089	0.000993236
GOTERM_BP_DIRECT	GO:0032755~positive regulation of interleukin-6 production	6	9.375	2.15409e-05	O43353, P43405, Q9NR96, P05067, P35228, P01375	64	103	19308	17.574	0.0322331	0.00112978	0.00105773
GOTERM_BP_DIRECT	GO:0032760~positive regulation of tumor necrosis factor production	6	9.375	2.7088e-05	O43353, P43405, P14174, Q9NR96, P27986, P05067	64	108	19308	16.7604	0.0403642	0.00133688	0.00125163
GOTERM_BP_DIRECT	GO:0018105~peptidyl-serine phosphorylation	7	10.9375	2.72475e-05	P43405, P49840, P31749, P49841, P12931, O14920, P11387	64	181	19308	11.6675	0.0405969	0.00133688	0.00125163
GOTERM_BP_DIRECT	GO:0006955~immune response	10	15.625	2.93531e-05	P43403, Q15722, P25024, P29597, P41143, P34972, Q9NR96, P48736, P27986, P01375	64	492	19308	6.13186	0.0436648	0.00139519	0.00130621
GOTERM_BP_DIRECT	GO:0008283~cell proliferation	7	10.9375	3.17561e-05	Q07817, P63000, P31749, P21453, P14679, P12931, P07333	64	186	19308	11.3538	0.0471538	0.00146367	0.00137032
GOTERM_BP_DIRECT	GO:1902004~positive regulation of beta-amyloid formation	4	6.25	4.22225e-05	P49840, Q04206, P42574, P01375	64	21	19308	57.4643	0.062203	0.00188884	0.00176838
GOTERM_BP_DIRECT	GO:0043525~positive regulation of neuron apoptotic process	5	7.8125	5.30619e-05	P49840, P42574, P05067, P60953, P01375	64	63	19308	23.9435	0.0775382	0.00230592	0.00215886
GOTERM_BP_DIRECT	GO:0007200~phospholipase C-activating G-protein coupled receptor signaling pathway	5	7.8125	6.00173e-05	Q15722, P25100, P41143, P35372, P03372	64	65	19308	23.2067	0.0872462	0.00253573	0.00237402
GOTERM_BP_DIRECT	GO:0051897~positive regulation of protein kinase B signaling	6	9.375	6.34656e-05	P08581, P12931, P48736, P05067, Q05397, P01375	64	129	19308	14.032	0.0920212	0.00255103	0.00238834
GOTERM_BP_DIRECT	GO:0001819~positive regulation of cytokine production	5	7.8125	6.37338e-05	P08913, P14174, P12931, P48736, P01375	64	66	19308	22.8551	0.0923915	0.00255103	0.00238834
GOTERM_BP_DIRECT	GO:0048661~positive regulation of smooth muscle cell proliferation	5	7.8125	8.02946e-05	P15121, P31749, P21453, P18054, P01375	64	70	19308	21.5491	0.114969	0.00313149	0.00293178
GOTERM_BP_DIRECT	GO:2001243~negative regulation of intrinsic apoptotic signaling pathway	4	6.25	0.00010232	Q07817, P14780, P31749, P12931	64	28	19308	43.0982	0.144129	0.0038907	0.00364258
GOTERM_BP_DIRECT	GO:0010800~positive regulation of peptidyl-threonine phosphorylation	4	6.25	0.000126218	O43353, O95136, P49840, P05067	64	30	19308	40.225	0.174684	0.00466159	0.0043643
GOTERM_BP_DIRECT	GO:0032729~positive regulation of interferon-gamma production	5	7.8125	0.000128722	O43353, P29597, Q9NR96, P05067, P01375	64	79	19308	19.0941	0.177823	0.00466159	0.0043643
GOTERM_BP_DIRECT	GO:0043552~positive regulation of phosphatidylinositol 3-kinase activity	4	6.25	0.000153481	P10721, P12931, Q05397, P60953	64	32	19308	37.7109	0.208213	0.00537737	0.00503443
GOTERM_BP_DIRECT	GO:0019221~cytokine-mediated signaling pathway	6	9.375	0.000155558	O43353, P29597, Q04206, P31749, P10721, P07333	64	156	19308	11.6034	0.210711	0.00537737	0.00503443
GOTERM_BP_DIRECT	GO:0001525~angiogenesis	7	10.9375	0.00016983	P43405, Q16678, P35916, P21453, P05121, P48736, Q05397	64	252	19308	8.38021	0.227663	0.00574027	0.00537419
GOTERM_BP_DIRECT	GO:0051092~positive regulation of NF-kappaB transcription factor activity	6	9.375	0.000175083	O43353, Q04206, Q9NR96, P05067, O14920, P01375	64	160	19308	11.3133	0.23381	0.00578917	0.00541997
GOTERM_BP_DIRECT	GO:0030335~positive regulation of cell migration	7	10.9375	0.00019291	P08913, P14780, P21453, P10721, P27986, P07333, Q05397	64	258	19308	8.18532	0.25431	0.00624291	0.00584478
GOTERM_BP_DIRECT	GO:0060079~excitatory postsynaptic potential	5	7.8125	0.000213121	O95136, P49840, P35372, P31749, P49841	64	90	19308	16.7604	0.276888	0.00675326	0.00632258
GOTERM_BP_DIRECT	GO:0019722~calcium-mediated signaling	5	7.8125	0.00023192	P43403, P43405, P25024, P05067, P01375	64	92	19308	16.3961	0.297276	0.00706077	0.00661048
GOTERM_BP_DIRECT	GO:0016477~cell migration	7	10.9375	0.00023211	P49840, P08581, P63000, P21453, P48736, Q05397, P60953	64	267	19308	7.90941	0.297479	0.00706077	0.00661048
GOTERM_BP_DIRECT	GO:0031333~negative regulation of protein complex assembly	4	6.25	0.00027823	P41143, P49841, P12931, P60953	64	39	19308	30.9423	0.345083	0.00829779	0.00776861
GOTERM_BP_DIRECT	GO:0070555~response to interleukin-1	4	6.25	0.000300091	O43353, Q04206, P12931, P05067	64	40	19308	30.1687	0.366507	0.00877765	0.00821787
GOTERM_BP_DIRECT	GO:0046641~positive regulation of alpha-beta T cell proliferation	3	4.6875	0.000371686	O43353, P43403, P43405	64	9	19308	100.562	0.43189	0.010294	0.00963754
GOTERM_BP_DIRECT	GO:0045124~regulation of bone resorption	3	4.6875	0.000371686	P21453, P12931, P07333	64	9	19308	100.562	0.43189	0.010294	0.00963754
GOTERM_BP_DIRECT	GO:0032735~positive regulation of interleukin-12 production	4	6.25	0.000372236	O43353, P43405, Q04206, Q9NR96	64	43	19308	28.064	0.432365	0.010294	0.00963754
GOTERM_BP_DIRECT	GO:0071222~cellular response to lipopolysaccharide	6	9.375	0.000416311	Q04206, Q9NR96, P12931, P05121, P35228, P01375	64	193	19308	9.37889	0.469185	0.0113073	0.0105862
GOTERM_BP_DIRECT	GO:0032869~cellular response to insulin stimulus	5	7.8125	0.000443048	P37231, P49840, P31749, P12931, P27986	64	109	19308	13.8389	0.490347	0.0118224	0.0110684
GOTERM_BP_DIRECT	GO:0009615~response to virus	5	7.8125	0.00047464	Q07817, Q00534, P12931, O14920, P01375	64	111	19308	13.5895	0.514268	0.012447	0.0116532
GOTERM_BP_DIRECT	GO:0008584~male gonad development	5	7.8125	0.000491024	Q07817, Q16678, Q9NR96, P03372, P10721	64	112	19308	13.4682	0.526229	0.0126584	0.0118511
GOTERM_BP_DIRECT	GO:0045893~positive regulation of transcription, DNA-templated	10	15.625	0.000543897	P37231, P11309, P35869, Q04206, P31749, Q92731, P03372, P12931, O14920, P01375	64	725	19308	4.16121	0.562856	0.0137878	0.0129085
GOTERM_BP_DIRECT	GO:0035556~intracellular signal transduction	8	12.5	0.00064834	P43403, P43405, P29597, P63000, P31749, P49841, P10721, P12931	64	451	19308	5.35144	0.6271	0.016166	0.015135
GOTERM_BP_DIRECT	GO:0007165~signal transduction	13	20.3125	0.000711086	O43353, P49840, P43250, P31749, P10721, P12931, P37231, P08581, Q92731, P03372, P49841, P27986, P07333	64	1267	19308	3.09545	0.661065	0.0174446	0.016332
GOTERM_BP_DIRECT	GO:0043280~positive regulation of cysteine-type endopeptidase activity involved in apoptotic process	4	6.25	0.00072929	P43405, P18054, P05067, P01375	64	54	19308	22.3472	0.670327	0.0174705	0.0163564
GOTERM_BP_DIRECT	GO:0071407~cellular response to organic cyclic compound	4	6.25	0.000769577	P49840, Q16678, P31749, P01375	64	55	19308	21.9409	0.689936	0.0174705	0.0163564
GOTERM_BP_DIRECT	GO:0031334~positive regulation of protein complex assembly	4	6.25	0.000769577	P43405, P49841, P08254, P01375	64	55	19308	21.9409	0.689936	0.0174705	0.0163564
GOTERM_BP_DIRECT	GO:0007193~adenylate cyclase-inhibiting G-protein coupled receptor signaling pathway	4	6.25	0.000769577	P08913, P41143, P21453, P05067	64	55	19308	21.9409	0.689936	0.0174705	0.0163564
GOTERM_BP_DIRECT	GO:1904707~positive regulation of vascular smooth muscle cell proliferation	4	6.25	0.000769577	P14780, P12931, P01375, P26358	64	55	19308	21.9409	0.689936	0.0174705	0.0163564
GOTERM_BP_DIRECT	GO:0007189~adenylate cyclase-activating G-protein coupled receptor signaling pathway	5	7.8125	0.000859593	P08913, O95136, P21453, P34972, P05067	64	130	19308	11.6034	0.729641	0.0192271	0.0180009
GOTERM_BP_DIRECT	GO:0008286~insulin receptor signaling pathway	4	6.25	0.000992237	P49840, P31749, P49841, P27986	64	60	19308	20.1125	0.779077	0.0218724	0.0204775
GOTERM_BP_DIRECT	GO:0014912~negative regulation of smooth muscle cell migration	3	4.6875	0.00107048	P27695, O95136, P05121	64	15	19308	60.3375	0.80389	0.0232601	0.0217767
GOTERM_BP_DIRECT	GO:0009410~response to xenobiotic stimulus	6	9.375	0.00111259	P35869, P27695, P12931, P42574, P01375, P11387	64	240	19308	7.54219	0.81607	0.0238346	0.0223146
GOTERM_BP_DIRECT	GO:0030168~platelet activation	4	6.25	0.00119693	P08913, P43405, P18825, P12931	64	64	19308	18.8555	0.838238	0.0251716	0.0235663
GOTERM_BP_DIRECT	GO:0019395~fatty acid oxidation	3	4.6875	0.00122084	P37231, P18054, P16050	64	16	19308	56.5664	0.844021	0.0251716	0.0235663
GOTERM_BP_DIRECT	GO:0071456~cellular response to hypoxia	5	7.8125	0.00122465	P37231, P41143, P31749, P12931, Q9GZT9	64	143	19308	10.5485	0.844924	0.0251716	0.0235663
GOTERM_BP_DIRECT	GO:0060065~uterus development	3	4.6875	0.00138072	P11511, P03372, P12931	64	17	19308	53.239	0.877729	0.0280009	0.0262152
GOTERM_BP_DIRECT	GO:0010595~positive regulation of endothelial cell migration	4	6.25	0.00142647	P35916, P63000, P31749, P48736	64	68	19308	17.7463	0.88596	0.0285481	0.0267275
GOTERM_BP_DIRECT	GO:0051044~positive regulation of membrane protein ectodomain proteolysis	3	4.6875	0.00155004	P08913, P05067, P01375	64	18	19308	50.2812	0.905527	0.0294861	0.0276057
GOTERM_BP_DIRECT	GO:0071880~adenylate cyclase-activating adrenergic receptor signaling pathway	3	4.6875	0.00155004	P08913, P25100, P18825	64	18	19308	50.2812	0.905527	0.0294861	0.0276057
GOTERM_BP_DIRECT	GO:1901224~positive regulation of NIK/NF-kappaB signaling	4	6.25	0.00155088	Q04206, Q9NR96, P05067, P01375	64	70	19308	17.2393	0.905648	0.0294861	0.0276057
GOTERM_BP_DIRECT	GO:0007623~circadian rhythm	4	6.25	0.00155088	P49841, P35228, P01375, P11387	64	70	19308	17.2393	0.905648	0.0294861	0.0276057
GOTERM_BP_DIRECT	GO:2000573~positive regulation of DNA biosynthetic process	3	4.6875	0.00172877	Q16678, P12931, P01375	64	19	19308	47.6349	0.928046	0.0316802	0.0296598
GOTERM_BP_DIRECT	GO:0048514~blood vessel morphogenesis	3	4.6875	0.00172877	P43405, Q16678, P35916	64	19	19308	47.6349	0.928046	0.0316802	0.0296598
GOTERM_BP_DIRECT	GO:2000811~negative regulation of anoikis	3	4.6875	0.00172877	Q07817, P12931, Q05397	64	19	19308	47.6349	0.928046	0.0316802	0.0296598
GOTERM_BP_DIRECT	GO:0033674~positive regulation of kinase activity	4	6.25	0.00174993	P08581, P35916, P10721, P07333	64	73	19308	16.5308	0.930329	0.0316862	0.0296654
GOTERM_BP_DIRECT	GO:0070301~cellular response to hydrogen peroxide	4	6.25	0.00181965	P27695, Q16678, Q04206, P12931	64	74	19308	16.3074	0.937351	0.032561	0.0304845
GOTERM_BP_DIRECT	GO:0038096~Fc-gamma receptor signaling pathway involved in phagocytosis	3	4.6875	0.00211415	P43405, P12931, Q05397	64	21	19308	43.0982	0.960006	0.0365411	0.0342107
GOTERM_BP_DIRECT	GO:1902894~negative regulation of pri-miRNA transcription from RNA polymerase II promoter	3	4.6875	0.00211415	P37231, Q04206, P05067	64	21	19308	43.0982	0.960006	0.0365411	0.0342107
GOTERM_BP_DIRECT	GO:0043303~mast cell degranulation	3	4.6875	0.00211415	P43405, P10721, P48736	64	21	19308	43.0982	0.960006	0.0365411	0.0342107
GOTERM_BP_DIRECT	GO:0002223~stimulatory C-type lectin receptor signaling pathway	3	4.6875	0.00232068	P43405, P12931, O14920	64	22	19308	41.1392	0.970808	0.0387886	0.0363149
GOTERM_BP_DIRECT	GO:0006809~nitric oxide biosynthetic process	3	4.6875	0.00232068	Q16678, P31749, P35228	64	22	19308	41.1392	0.970808	0.0387886	0.0363149
GOTERM_BP_DIRECT	GO:0019222~regulation of metabolic process	3	4.6875	0.00232068	O95136, P21453, P34972	64	22	19308	41.1392	0.970808	0.0387886	0.0363149
GOTERM_BP_DIRECT	GO:0014068~positive regulation of phosphatidylinositol 3-kinase signaling	4	6.25	0.00252602	P10721, P12931, Q05397, P01375	64	83	19308	14.5392	0.978655	0.0417618	0.0390985
GOTERM_BP_DIRECT	GO:0042493~response to drug	6	9.375	0.00266524	P37231, P27695, Q04206, P12931, P42574, P11387	64	293	19308	6.1779	0.982738	0.0435896	0.0408097
GOTERM_BP_DIRECT	GO:0030225~macrophage differentiation	3	4.6875	0.00299496	P14780, P07333, P60953	64	25	19308	36.2025	0.989561	0.048461	0.0453705
GOTERM_BP_DIRECT	GO:0051000~positive regulation of nitric-oxide synthase activity	3	4.6875	0.00323774	P31749, P03372, P01375	64	26	19308	34.8101	0.992792	0.051298	0.0480265
GOTERM_BP_DIRECT	GO:0043393~regulation of protein binding	3	4.6875	0.00323774	P12931, P05067, P60953	64	26	19308	34.8101	0.992792	0.051298	0.0480265
GOTERM_BP_DIRECT	GO:0043123~positive regulation of I-kappaB kinase/NF-kappaB signaling	5	7.8125	0.00357313	O43353, Q04206, Q9NR96, O14920, P01375	64	192	19308	7.85645	0.99568	0.0557605	0.0522044
GOTERM_BP_DIRECT	GO:0050829~defense response to Gram-negative bacterium	4	6.25	0.00359272	Q9NR96, P05121, P05067, P35228	64	94	19308	12.8378	0.995807	0.0557605	0.0522044
GOTERM_BP_DIRECT	GO:0050731~positive regulation of peptidyl-tyrosine phosphorylation	4	6.25	0.00370132	O43353, P43405, P14174, P12931	64	95	19308	12.7026	0.996448	0.0563925	0.0527961
GOTERM_BP_DIRECT	GO:0007568~aging	5	7.8125	0.00370759	P27695, P49840, Q04206, P31749, P18054	64	194	19308	7.77545	0.996482	0.0563925	0.0527961
GOTERM_BP_DIRECT	GO:1902042~negative regulation of extrinsic apoptotic signaling pathway via death domain receptors	3	4.6875	0.00374998	Q07817, P49841, P05121	64	28	19308	32.3237	0.996702	0.0564725	0.052871
GOTERM_BP_DIRECT	GO:0048010~vascular endothelial growth factor receptor signaling pathway	3	4.6875	0.0042974	P35916, P12931, Q05397	64	30	19308	30.1687	0.998571	0.0628495	0.0588414
GOTERM_BP_DIRECT	GO:0001774~microglial cell activation	3	4.6875	0.0042974	Q9NR96, P05067, P01375	64	30	19308	30.1687	0.998571	0.0628495	0.0588414
GOTERM_BP_DIRECT	GO:0010592~positive regulation of lamellipodium assembly	3	4.6875	0.0042974	P63000, P27986, P60953	64	30	19308	30.1687	0.998571	0.0628495	0.0588414
GOTERM_BP_DIRECT	GO:0032148~activation of protein kinase B activity	3	4.6875	0.00458416	P08913, P18825, P12931	64	31	19308	29.1956	0.999078	0.0664049	0.06217
GOTERM_BP_DIRECT	GO:0051497~negative regulation of stress fiber assembly	3	4.6875	0.00549593	P08581, P21453, P27986	64	34	19308	26.6195	0.999771	0.0763922	0.0715204
GOTERM_BP_DIRECT	GO:0051930~regulation of sensory perception of pain	3	4.6875	0.00549593	P18825, P41143, P35372	64	34	19308	26.6195	0.999771	0.0763922	0.0715204
GOTERM_BP_DIRECT	GO:0035924~cellular response to vascular endothelial growth factor stimulus	3	4.6875	0.00549593	Q04206, P35916, P31749	64	34	19308	26.6195	0.999771	0.0763922	0.0715204
GOTERM_BP_DIRECT	GO:0007275~multicellular organism development	5	7.8125	0.00550856	P11309, P08581, P35916, P10721, P07333	64	217	19308	6.95132	0.999776	0.0763922	0.0715204
GOTERM_BP_DIRECT	GO:0007229~integrin-mediated signaling pathway	4	6.25	0.00557497	P43405, P12931, Q05397, P60953	64	110	19308	10.9705	0.999797	0.0763922	0.0715204
GOTERM_BP_DIRECT	GO:0050729~positive regulation of inflammatory response	4	6.25	0.00557497	Q9NR96, P05121, P05067, P01375	64	110	19308	10.9705	0.999797	0.0763922	0.0715204
GOTERM_BP_DIRECT	GO:0019369~arachidonic acid metabolic process	3	4.6875	0.00581683	Q16678, P18054, P16050	64	35	19308	25.8589	0.99986	0.0768429	0.0719423
GOTERM_BP_DIRECT	GO:0097192~extrinsic apoptotic signaling pathway in absence of ligand	3	4.6875	0.00581683	Q07817, P49840, P49841	64	35	19308	25.8589	0.99986	0.0768429	0.0719423
GOTERM_BP_DIRECT	GO:0030032~lamellipodium assembly	3	4.6875	0.00581683	P63000, P21453, P10721	64	35	19308	25.8589	0.99986	0.0768429	0.0719423
GOTERM_BP_DIRECT	GO:0032355~response to estradiol	4	6.25	0.00586047	Q16678, P11511, P03372, P42574	64	112	19308	10.7746	0.999869	0.0768429	0.0719423
GOTERM_BP_DIRECT	GO:0007218~neuropeptide signaling pathway	4	6.25	0.00586047	Q15722, P41143, Q04206, P35372	64	112	19308	10.7746	0.999869	0.0768429	0.0719423
GOTERM_BP_DIRECT	GO:0010975~regulation of neuron projection development	3	4.6875	0.00648375	P49840, P31749, P49841	64	37	19308	24.4611	0.99995	0.0832756	0.0779648
GOTERM_BP_DIRECT	GO:0070473~negative regulation of uterine smooth muscle contraction	2	3.125	0.00651531	P08913, P18825	64	2	19308	301.688	0.999952	0.0832756	0.0779648
GOTERM_BP_DIRECT	GO:2000077~negative regulation of type B pancreatic cell development	2	3.125	0.00651531	P49840, P49841	64	2	19308	301.688	0.999952	0.0832756	0.0779648
GOTERM_BP_DIRECT	GO:0045907~positive regulation of vasoconstriction	3	4.6875	0.00682965	P25100, P18825, P31749	64	38	19308	23.8174	0.99997	0.0858504	0.0803754
GOTERM_BP_DIRECT	GO:2001240~negative regulation of extrinsic apoptotic signaling pathway in absence of ligand	3	4.6875	0.00682965	Q07817, P31749, P01375	64	38	19308	23.8174	0.99997	0.0858504	0.0803754
GOTERM_BP_DIRECT	GO:0031663~lipopolysaccharide-mediated signaling pathway	3	4.6875	0.00718378	O43353, P31749, P01375	64	39	19308	23.2067	0.999983	0.0895618	0.0838501
GOTERM_BP_DIRECT	GO:0030316~osteoclast differentiation	3	4.6875	0.0079165	P27986, P07333, P01375	64	41	19308	22.0747	0.999994	0.0978942	0.0916511
GOTERM_BP_DIRECT	GO:0030217~T cell differentiation	3	4.6875	0.00829497	P43403, P10721, P27986	64	42	19308	21.5491	0.999997	0.101747	0.0952583
GOTERM_BP_DIRECT	GO:0043507~positive regulation of JUN kinase activity	3	4.6875	0.00907587	P43405, Q9NR96, P01375	64	44	19308	20.5696	0.999999	0.110435	0.103392
GOTERM_BP_DIRECT	GO:0014065~phosphatidylinositol 3-kinase signaling	3	4.6875	0.00947818	P31749, P48736, P27986	64	45	19308	20.1125	0.999999	0.114415	0.107119
GOTERM_BP_DIRECT	GO:2000466~negative regulation of glycogen (starch) synthase activity	2	3.125	0.00975729	P49840, P49841	64	3	19308	201.125	1	0.115045	0.107708
GOTERM_BP_DIRECT	GO:2001303~lipoxin A4 biosynthetic process	2	3.125	0.00975729	P18054, P16050	64	3	19308	201.125	1	0.115045	0.107708
GOTERM_BP_DIRECT	GO:0043366~beta selection	2	3.125	0.00975729	P43403, P43405	64	3	19308	201.125	1	0.115045	0.107708
GOTERM_BP_DIRECT	GO:0022617~extracellular matrix disassembly	3	4.6875	0.00988834	P14780, P00747, P08254	64	46	19308	19.6753	1	0.115694	0.108315
GOTERM_BP_DIRECT	GO:2000272~negative regulation of receptor activity	3	4.6875	0.0103063	P37231, Q92731, P01375	64	47	19308	19.2566	1	0.118757	0.111183
GOTERM_BP_DIRECT	GO:1904646~cellular response to beta-amyloid	3	4.6875	0.0103063	P49841, P05067, P01375	64	47	19308	19.2566	1	0.118757	0.111183
GOTERM_BP_DIRECT	GO:1902895~positive regulation of pri-miRNA transcription from RNA polymerase II promoter	3	4.6875	0.010732	P37231, Q04206, P01375	64	48	19308	18.8555	1	0.122732	0.114905
GOTERM_BP_DIRECT	GO:0007173~epidermal growth factor receptor signaling pathway	3	4.6875	0.0111653	P31749, P12931, Q05397	64	49	19308	18.4707	1	0.126735	0.118652
GOTERM_BP_DIRECT	GO:0043536~positive regulation of blood vessel endothelial cell migration	3	4.6875	0.0116063	P00747, P31749, P18054	64	50	19308	18.1013	1	0.129803	0.121525
GOTERM_BP_DIRECT	GO:0008630~intrinsic apoptotic signaling pathway in response to DNA damage	3	4.6875	0.0116063	Q07817, P27986, P01375	64	50	19308	18.1013	1	0.129803	0.121525
GOTERM_BP_DIRECT	GO:0048013~ephrin receptor signaling pathway	3	4.6875	0.0120549	P14780, P12931, Q05397	64	51	19308	17.7463	1	0.133167	0.124675
GOTERM_BP_DIRECT	GO:0071356~cellular response to tumor necrosis factor	4	6.25	0.0120822	Q16678, Q04206, P31749, O14920	64	146	19308	8.26541	1	0.133167	0.124675
GOTERM_BP_DIRECT	GO:0045737~positive regulation of cyclin-dependent protein serine/threonine kinase activity	3	4.6875	0.012511	P11309, P31749, P12931	64	52	19308	17.405	1	0.135923	0.127254
GOTERM_BP_DIRECT	GO:0097191~extrinsic apoptotic signaling pathway	3	4.6875	0.012511	P49840, P49841, P01375	64	52	19308	17.405	1	0.135923	0.127254
GOTERM_BP_DIRECT	GO:0008202~steroid metabolic process	3	4.6875	0.0129745	P05093, Q16678, P33261	64	53	19308	17.0767	1	0.139127	0.130254
GOTERM_BP_DIRECT	GO:0032765~positive regulation of mast cell cytokine production	2	3.125	0.0129888	P43405, P10721	64	4	19308	150.844	1	0.139127	0.130254
GOTERM_BP_DIRECT	GO:0010507~negative regulation of autophagy	3	4.6875	0.0134455	Q07817, P08581, P31749	64	54	19308	16.7604	1	0.142018	0.132961
GOTERM_BP_DIRECT	GO:0001932~regulation of protein phosphorylation	3	4.6875	0.0134455	P48736, Q05397, P01375	64	54	19308	16.7604	1	0.142018	0.132961
GOTERM_BP_DIRECT	GO:0033209~tumor necrosis factor-mediated signaling pathway	3	4.6875	0.0139238	Q04206, O14920, P01375	64	55	19308	16.4557	1	0.146056	0.136741
GOTERM_BP_DIRECT	GO:0008360~regulation of cell shape	4	6.25	0.0141792	P63000, P10721, P07333, Q05397	64	155	19308	7.78548	1	0.147716	0.138295
GOTERM_BP_DIRECT	GO:0045668~negative regulation of osteoblast differentiation	3	4.6875	0.0144095	P37231, Q00534, P01375	64	56	19308	16.1618	1	0.149094	0.139586
GOTERM_BP_DIRECT	GO:0032496~response to lipopolysaccharide	4	6.25	0.0146715	P35372, P34972, P42574, P35228	64	157	19308	7.68631	1	0.150779	0.141163
GOTERM_BP_DIRECT	GO:1903078~positive regulation of protein localization to plasma membrane	3	4.6875	0.0149024	P31749, P27986, P01375	64	57	19308	15.8783	1	0.15111	0.141473
GOTERM_BP_DIRECT	GO:0048146~positive regulation of fibroblast proliferation	3	4.6875	0.0149024	P14174, Q00534, P03372	64	57	19308	15.8783	1	0.15111	0.141473
GOTERM_BP_DIRECT	GO:0034446~substrate adhesion-dependent cell spreading	3	4.6875	0.0154025	P63000, P12931, P27986	64	58	19308	15.6045	1	0.155066	0.145177
GOTERM_BP_DIRECT	GO:0031532~actin cytoskeleton reorganization	3	4.6875	0.0159098	O95136, P21453, P10721	64	59	19308	15.34	1	0.155066	0.145177
GOTERM_BP_DIRECT	GO:0071230~cellular response to amino acid stimulus	3	4.6875	0.0159098	Q07817, P01375, P26358	64	59	19308	15.34	1	0.155066	0.145177
GOTERM_BP_DIRECT	GO:0051222~positive regulation of protein transport	2	3.125	0.01621	P12931, P01375	64	5	19308	120.675	1	0.155066	0.145177
GOTERM_BP_DIRECT	GO:0002551~mast cell chemotaxis	2	3.125	0.01621	P63000, P10721	64	5	19308	120.675	1	0.155066	0.145177
GOTERM_BP_DIRECT	GO:0035509~negative regulation of myosin-light-chain-phosphatase activity	2	3.125	0.01621	O14920, P01375	64	5	19308	120.675	1	0.155066	0.145177
GOTERM_BP_DIRECT	GO:0032811~negative regulation of epinephrine secretion	2	3.125	0.01621	P08913, P18825	64	5	19308	120.675	1	0.155066	0.145177
GOTERM_BP_DIRECT	GO:0071396~cellular response to lipid	2	3.125	0.01621	P43405, P18054	64	5	19308	120.675	1	0.155066	0.145177
GOTERM_BP_DIRECT	GO:0035624~receptor transactivation	2	3.125	0.01621	P08913, P18825	64	5	19308	120.675	1	0.155066	0.145177
GOTERM_BP_DIRECT	GO:0030198~extracellular matrix organization	4	6.25	0.0167372	P14780, P08254, P05067, P01375	64	165	19308	7.31364	1	0.159108	0.148961
GOTERM_BP_DIRECT	GO:0008285~negative regulation of cell proliferation	6	9.375	0.0176161	P00747, Q16678, Q00534, P35372, P05067, P07333	64	464	19308	3.90113	1	0.166423	0.15581
GOTERM_BP_DIRECT	GO:0071902~positive regulation of protein serine/threonine kinase activity	3	4.6875	0.0180096	P11309, P12931, P07333	64	63	19308	14.3661	1	0.16909	0.158306
GOTERM_BP_DIRECT	GO:1901215~negative regulation of neuron death	3	4.6875	0.0185519	P31749, P49841, P05067	64	64	19308	14.1416	1	0.171739	0.160787
GOTERM_BP_DIRECT	GO:0032731~positive regulation of interleukin-1 beta production	3	4.6875	0.0191011	O43353, P05067, P01375	64	65	19308	13.924	1	0.171739	0.160787
GOTERM_BP_DIRECT	GO:0007187~G-protein coupled receptor signaling pathway, coupled to cyclic nucleotide second messenger	3	4.6875	0.0191011	P41143, P35372, P34972	64	65	19308	13.924	1	0.171739	0.160787
GOTERM_BP_DIRECT	GO:0071224~cellular response to peptidoglycan	2	3.125	0.0194209	O43353, Q04206	64	6	19308	100.562	1	0.171739	0.160787
GOTERM_BP_DIRECT	GO:0051712~positive regulation of killing of cells of other organism	2	3.125	0.0194209	P43405, P35228	64	6	19308	100.562	1	0.171739	0.160787
GOTERM_BP_DIRECT	GO:1903223~positive regulation of oxidative stress-induced neuron death	2	3.125	0.0194209	P05067, P01375	64	6	19308	100.562	1	0.171739	0.160787
GOTERM_BP_DIRECT	GO:1903347~negative regulation of bicellular tight junction assembly	2	3.125	0.0194209	O14920, P01375	64	6	19308	100.562	1	0.171739	0.160787
GOTERM_BP_DIRECT	GO:0010632~regulation of epithelial cell migration	2	3.125	0.0194209	P12931, Q05397	64	6	19308	100.562	1	0.171739	0.160787
GOTERM_BP_DIRECT	GO:0034440~lipid oxidation	2	3.125	0.0194209	P18054, P16050	64	6	19308	100.562	1	0.171739	0.160787
GOTERM_BP_DIRECT	GO:0071393~cellular response to progesterone stimulus	2	3.125	0.0194209	Q16678, P12931	64	6	19308	100.562	1	0.171739	0.160787
GOTERM_BP_DIRECT	GO:0007611~learning or memory	3	4.6875	0.0196571	P12931, P42574, P05067	64	66	19308	13.7131	1	0.172824	0.161802
GOTERM_BP_DIRECT	GO:0030163~protein catabolic process	3	4.6875	0.0207894	Q04206, P31749, P42574	64	68	19308	13.3097	1	0.181728	0.170139
GOTERM_BP_DIRECT	GO:0042531~positive regulation of tyrosine phosphorylation of STAT protein	3	4.6875	0.0213656	P10721, P07333, P01375	64	69	19308	13.1168	1	0.184642	0.172867
GOTERM_BP_DIRECT	GO:0043154~negative regulation of cysteine-type endopeptidase activity involved in apoptotic process	3	4.6875	0.0213656	P31749, P12931, P01375	64	69	19308	13.1168	1	0.184642	0.172867
GOTERM_BP_DIRECT	GO:0001666~response to hypoxia	4	6.25	0.0216433	P42574, Q9GZT9, P35228, P01375	64	182	19308	6.63049	1	0.185985	0.174124
GOTERM_BP_DIRECT	GO:0018107~peptidyl-threonine phosphorylation	3	4.6875	0.0225377	P49840, P31749, P49841	64	71	19308	12.7474	1	0.186995	0.17507
GOTERM_BP_DIRECT	GO:0032741~positive regulation of interleukin-18 production	2	3.125	0.0226214	Q9NR96, P01375	64	7	19308	86.1964	1	0.186995	0.17507
GOTERM_BP_DIRECT	GO:1903721~positive regulation of I-kappaB phosphorylation	2	3.125	0.0226214	P31749, P01375	64	7	19308	86.1964	1	0.186995	0.17507
GOTERM_BP_DIRECT	GO:1900122~positive regulation of receptor binding	2	3.125	0.0226214	P14780, P05067	64	7	19308	86.1964	1	0.186995	0.17507
GOTERM_BP_DIRECT	GO:0034121~regulation of toll-like receptor signaling pathway	2	3.125	0.0226214	P03372, P05067	64	7	19308	86.1964	1	0.186995	0.17507
GOTERM_BP_DIRECT	GO:0036016~cellular response to interleukin-3	2	3.125	0.0226214	P49840, P49841	64	7	19308	86.1964	1	0.186995	0.17507
GOTERM_BP_DIRECT	GO:0010760~negative regulation of macrophage chemotaxis	2	3.125	0.0226214	P14174, P11511	64	7	19308	86.1964	1	0.186995	0.17507
GOTERM_BP_DIRECT	GO:0030154~cell differentiation	7	10.9375	0.0232098	P37231, P43403, P43405, P29597, P31749, P12931, Q05397	64	680	19308	3.10561	1	0.190822	0.178653
GOTERM_BP_DIRECT	GO:0051402~neuron apoptotic process	3	4.6875	0.0243447	Q07817, P42574, P05067	64	74	19308	12.2306	1	0.198012	0.185384
GOTERM_BP_DIRECT	GO:0071300~cellular response to retinoic acid	3	4.6875	0.0243447	P37231, P49841, P01375	64	74	19308	12.2306	1	0.198012	0.185384
GOTERM_BP_DIRECT	GO:0002244~hematopoietic progenitor cell differentiation	3	4.6875	0.0249599	P35916, P10721, P07333	64	75	19308	12.0675	1	0.200868	0.188058
GOTERM_BP_DIRECT	GO:0010508~positive regulation of autophagy	3	4.6875	0.0249599	P49840, Q9NR96, P49841	64	75	19308	12.0675	1	0.200868	0.188058
GOTERM_BP_DIRECT	GO:0010700~negative regulation of norepinephrine secretion	2	3.125	0.0258116	P08913, P18825	64	8	19308	75.4219	1	0.202369	0.189463
GOTERM_BP_DIRECT	GO:0061044~negative regulation of vascular wound healing	2	3.125	0.0258116	P05121, P01375	64	8	19308	75.4219	1	0.202369	0.189463
GOTERM_BP_DIRECT	GO:0038003~opioid receptor signaling pathway	2	3.125	0.0258116	P41143, P35372	64	8	19308	75.4219	1	0.202369	0.189463
GOTERM_BP_DIRECT	GO:0051093~negative regulation of developmental process	2	3.125	0.0258116	Q07817, P10721	64	8	19308	75.4219	1	0.202369	0.189463
GOTERM_BP_DIRECT	GO:0007172~signal complex assembly	2	3.125	0.0258116	P12931, Q05397	64	8	19308	75.4219	1	0.202369	0.189463
GOTERM_BP_DIRECT	GO:0032092~positive regulation of protein binding	3	4.6875	0.0262092	O43353, P49841, P05067	64	77	19308	11.7541	1	0.203389	0.190418
GOTERM_BP_DIRECT	GO:0048511~rhythmic process	3	4.6875	0.0262092	P37231, P35869, P49841	64	77	19308	11.7541	1	0.203389	0.190418
GOTERM_BP_DIRECT	GO:0032436~positive regulation of proteasomal ubiquitin-dependent protein catabolic process	3	4.6875	0.0287823	P49840, P31749, P49841	64	81	19308	11.1736	1	0.213025	0.19944
GOTERM_BP_DIRECT	GO:0001945~lymph vessel development	2	3.125	0.0289916	P43405, P35916	64	9	19308	67.0417	1	0.213025	0.19944
GOTERM_BP_DIRECT	GO:2000242~negative regulation of reproductive process	2	3.125	0.0289916	Q07817, P10721	64	9	19308	67.0417	1	0.213025	0.19944
GOTERM_BP_DIRECT	GO:0051122~hepoxilin biosynthetic process	2	3.125	0.0289916	P18054, P16050	64	9	19308	67.0417	1	0.213025	0.19944
GOTERM_BP_DIRECT	GO:0097237~cellular response to toxic substance	2	3.125	0.0289916	P41143, P01375	64	9	19308	67.0417	1	0.213025	0.19944
GOTERM_BP_DIRECT	GO:1901030~positive regulation of mitochondrial outer membrane permeabilization involved in apoptotic signaling pathway	2	3.125	0.0289916	P49840, P49841	64	9	19308	67.0417	1	0.213025	0.19944
GOTERM_BP_DIRECT	GO:0071875~adrenergic receptor signaling pathway	2	3.125	0.0289916	P08913, P18825	64	9	19308	67.0417	1	0.213025	0.19944
GOTERM_BP_DIRECT	GO:0071316~cellular response to nicotine	2	3.125	0.0289916	Q04206, P01375	64	9	19308	67.0417	1	0.213025	0.19944
GOTERM_BP_DIRECT	GO:0048012~hepatocyte growth factor receptor signaling pathway	2	3.125	0.0289916	P08581, P63000	64	9	19308	67.0417	1	0.213025	0.19944
GOTERM_BP_DIRECT	GO:0070431~nucleotide-binding oligomerization domain containing 2 signaling pathway	2	3.125	0.0289916	O43353, Q04206	64	9	19308	67.0417	1	0.213025	0.19944
GOTERM_BP_DIRECT	GO:1903140~regulation of establishment of endothelial barrier	2	3.125	0.0289916	O14920, P01375	64	9	19308	67.0417	1	0.213025	0.19944
GOTERM_BP_DIRECT	GO:0006919~activation of cysteine-type endopeptidase activity involved in apoptotic process	3	4.6875	0.0294409	P37231, P47989, P01375	64	82	19308	11.0373	1	0.214256	0.200592
GOTERM_BP_DIRECT	GO:0030593~neutrophil chemotaxis	3	4.6875	0.0294409	P43405, P25024, P48736	64	82	19308	11.0373	1	0.214256	0.200592
GOTERM_BP_DIRECT	GO:0006897~endocytosis	4	6.25	0.0305127	Q07817, P48736, P05067, P60953	64	208	19308	5.80168	1	0.220999	0.206905
GOTERM_BP_DIRECT	GO:0034976~response to endoplasmic reticulum stress	3	4.6875	0.030776	P13569, P16050, P27986	64	84	19308	10.7746	1	0.22185	0.207701
GOTERM_BP_DIRECT	GO:0010907~positive regulation of glucose metabolic process	2	3.125	0.0321614	P31749, P12931	64	10	19308	60.3375	1	0.223368	0.209123
GOTERM_BP_DIRECT	GO:0046638~positive regulation of alpha-beta T cell differentiation	2	3.125	0.0321614	P43403, P43405	64	10	19308	60.3375	1	0.223368	0.209123
GOTERM_BP_DIRECT	GO:0072678~T cell migration	2	3.125	0.0321614	P43403, P21453	64	10	19308	60.3375	1	0.223368	0.209123
GOTERM_BP_DIRECT	GO:0033629~negative regulation of cell adhesion mediated by integrin	2	3.125	0.0321614	Q16678, P05121	64	10	19308	60.3375	1	0.223368	0.209123
GOTERM_BP_DIRECT	GO:0097267~omega-hydroxylase P450 pathway	2	3.125	0.0321614	Q16678, P33261	64	10	19308	60.3375	1	0.223368	0.209123
GOTERM_BP_DIRECT	GO:0045719~negative regulation of glycogen biosynthetic process	2	3.125	0.0321614	P49840, P49841	64	10	19308	60.3375	1	0.223368	0.209123
GOTERM_BP_DIRECT	GO:0010863~positive regulation of phospholipase C activity	2	3.125	0.0321614	P03372, P10721	64	10	19308	60.3375	1	0.223368	0.209123
GOTERM_BP_DIRECT	GO:0010888~negative regulation of lipid storage	2	3.125	0.0321614	P37231, P01375	64	10	19308	60.3375	1	0.223368	0.209123
GOTERM_BP_DIRECT	GO:0030183~B cell differentiation	3	4.6875	0.0335169	P43405, P10721, P27986	64	88	19308	10.2848	1	0.231724	0.216946
GOTERM_BP_DIRECT	GO:0030518~intracellular steroid hormone receptor signaling pathway	2	3.125	0.035321	Q92731, P03372	64	11	19308	54.8523	1	0.236666	0.221573
GOTERM_BP_DIRECT	GO:1903799~negative regulation of production of miRNAs involved in gene silencing by miRNA	2	3.125	0.035321	P03372, P01375	64	11	19308	54.8523	1	0.236666	0.221573
GOTERM_BP_DIRECT	GO:0071492~cellular response to UV-A	2	3.125	0.035321	P14780, P08254	64	11	19308	54.8523	1	0.236666	0.221573
GOTERM_BP_DIRECT	GO:0010591~regulation of lamellipodium assembly	2	3.125	0.035321	P63000, P60953	64	11	19308	54.8523	1	0.236666	0.221573
GOTERM_BP_DIRECT	GO:0071223~cellular response to lipoteichoic acid	2	3.125	0.035321	O43353, Q04206	64	11	19308	54.8523	1	0.236666	0.221573
GOTERM_BP_DIRECT	GO:0071803~positive regulation of podosome assembly	2	3.125	0.035321	P12931, P01375	64	11	19308	54.8523	1	0.236666	0.221573
GOTERM_BP_DIRECT	GO:0019372~lipoxygenase pathway	2	3.125	0.035321	P18054, P16050	64	11	19308	54.8523	1	0.236666	0.221573
GOTERM_BP_DIRECT	GO:0043433~negative regulation of sequence-specific DNA binding transcription factor activity	3	4.6875	0.0356332	P11309, P03372, Q9GZT9	64	91	19308	9.94574	1	0.237711	0.222551
GOTERM_BP_DIRECT	GO:0045732~positive regulation of protein catabolic process	3	4.6875	0.0363499	P49840, P49841, P01375	64	92	19308	9.83764	1	0.241433	0.226036
GOTERM_BP_DIRECT	GO:0000122~negative regulation of transcription from RNA polymerase II promoter	8	12.5	0.0378273	P37231, Q04206, Q00534, Q92731, P03372, P05067, P01375, P26358	64	969	19308	2.49071	1	0.250153	0.2342
GOTERM_BP_DIRECT	GO:0030212~hyaluronan metabolic process	2	3.125	0.0384704	P11309, P31749	64	12	19308	50.2812	1	0.252214	0.236129
GOTERM_BP_DIRECT	GO:0007252~I-kappaB phosphorylation	2	3.125	0.0384704	Q9NR96, O14920	64	12	19308	50.2812	1	0.252214	0.236129
GOTERM_BP_DIRECT	GO:0051607~defense response to virus	4	6.25	0.0405877	Q07817, Q9HC16, Q04206, Q9NR96	64	233	19308	5.17918	1	0.261522	0.244844
GOTERM_BP_DIRECT	GO:0071346~cellular response to interferon-gamma	3	4.6875	0.0415205	P35228, P60953, P01375	64	99	19308	9.14205	1	0.261522	0.244844
GOTERM_BP_DIRECT	GO:0051918~negative regulation of fibrinolysis	2	3.125	0.0416098	P00747, P05121	64	13	19308	46.4135	1	0.261522	0.244844
GOTERM_BP_DIRECT	GO:0051974~negative regulation of telomerase activity	2	3.125	0.0416098	P37231, P12931	64	13	19308	46.4135	1	0.261522	0.244844
GOTERM_BP_DIRECT	GO:0010739~positive regulation of protein kinase A signaling	2	3.125	0.0416098	P14174, P05067	64	13	19308	46.4135	1	0.261522	0.244844
GOTERM_BP_DIRECT	GO:0033628~regulation of cell adhesion mediated by integrin	2	3.125	0.0416098	P48736, Q05397	64	13	19308	46.4135	1	0.261522	0.244844
GOTERM_BP_DIRECT	GO:0060396~growth hormone receptor signaling pathway	2	3.125	0.0416098	P27986, Q05397	64	13	19308	46.4135	1	0.261522	0.244844
GOTERM_BP_DIRECT	GO:0048011~neurotrophin TRK receptor signaling pathway	2	3.125	0.0416098	P12931, P42574	64	13	19308	46.4135	1	0.261522	0.244844
GOTERM_BP_DIRECT	GO:2000343~positive regulation of chemokine (C-X-C motif) ligand 2 production	2	3.125	0.0416098	P14174, P01375	64	13	19308	46.4135	1	0.261522	0.244844
GOTERM_BP_DIRECT	GO:0031274~positive regulation of pseudopodium assembly	2	3.125	0.0416098	P10721, P60953	64	13	19308	46.4135	1	0.261522	0.244844
GOTERM_BP_DIRECT	GO:0045892~negative regulation of transcription, DNA-templated	6	9.375	0.0431901	P37231, P35869, P27695, Q04206, P12931, P01375	64	590	19308	3.06801	1	0.270032	0.252811
GOTERM_BP_DIRECT	GO:0042981~regulation of apoptotic process	4	6.25	0.0436757	Q07817, P27695, P31749, P03372	64	240	19308	5.02813	1	0.270032	0.252811
GOTERM_BP_DIRECT	GO:0006805~xenobiotic metabolic process	3	4.6875	0.0438166	P35869, Q16678, P33261	64	102	19308	8.87316	1	0.270032	0.252811
GOTERM_BP_DIRECT	GO:0006606~protein import into nucleus	3	4.6875	0.0445923	P43405, P31749, P27986	64	103	19308	8.78701	1	0.270032	0.252811
GOTERM_BP_DIRECT	GO:0042060~wound healing	3	4.6875	0.0445923	P35372, P16050, P42574	64	103	19308	8.78701	1	0.270032	0.252811
GOTERM_BP_DIRECT	GO:0097284~hepatocyte apoptotic process	2	3.125	0.044739	Q07817, P48736	64	14	19308	43.0982	1	0.270032	0.252811
GOTERM_BP_DIRECT	GO:0030595~leukocyte chemotaxis	2	3.125	0.044739	P21453, P34972	64	14	19308	43.0982	1	0.270032	0.252811
GOTERM_BP_DIRECT	GO:1904996~positive regulation of leukocyte adhesion to vascular endothelial cell	2	3.125	0.044739	Q04206, P01375	64	14	19308	43.0982	1	0.270032	0.252811
GOTERM_BP_DIRECT	GO:0031529~ruffle organization	2	3.125	0.044739	P63000, P07333	64	14	19308	43.0982	1	0.270032	0.252811
GOTERM_BP_DIRECT	GO:1904322~cellular response to forskolin	2	3.125	0.044739	P35869, P13569	64	14	19308	43.0982	1	0.270032	0.252811
GOTERM_BP_DIRECT	GO:0050727~regulation of inflammatory response	3	4.6875	0.04695	Q04206, P16050, P03372	64	106	19308	8.53833	1	0.282257	0.264256
GOTERM_BP_DIRECT	GO:0006915~apoptotic process	6	9.375	0.0477799	Q07817, O43353, P11309, P35869, P14780, P42574	64	607	19308	2.98208	1	0.284345	0.266211
GOTERM_BP_DIRECT	GO:1904645~response to beta-amyloid	2	3.125	0.0478582	P14780, P08254	64	15	19308	40.225	1	0.284345	0.266211
GOTERM_BP_DIRECT	GO:0032725~positive regulation of granulocyte macrophage colony-stimulating factor production	2	3.125	0.0478582	P43405, Q9NR96	64	15	19308	40.225	1	0.284345	0.266211
GOTERM_BP_DIRECT	GO:0010803~regulation of tumor necrosis factor-mediated signaling pathway	2	3.125	0.0509673	P43405, O14920	64	16	19308	37.7109	1	0.298159	0.279144
GOTERM_BP_DIRECT	GO:0034116~positive regulation of heterotypic cell-cell adhesion	2	3.125	0.0509673	P16050, P01375	64	16	19308	37.7109	1	0.298159	0.279144
GOTERM_BP_DIRECT	GO:0010763~positive regulation of fibroblast migration	2	3.125	0.0509673	P31749, Q05397	64	16	19308	37.7109	1	0.298159	0.279144
GOTERM_BP_DIRECT	GO:0051146~striated muscle cell differentiation	2	3.125	0.0509673	P31749, P42574	64	16	19308	37.7109	1	0.298159	0.279144
GOTERM_BP_DIRECT	GO:0050852~T cell receptor signaling pathway	3	4.6875	0.0517993	O43353, P43403, O14920	64	112	19308	8.08092	1	0.301865	0.282614
GOTERM_BP_DIRECT	GO:0042593~glucose homeostasis	3	4.6875	0.0534542	P37231, P08913, P31749	64	114	19308	7.93914	1	0.303451	0.284098
GOTERM_BP_DIRECT	GO:0008637~apoptotic mitochondrial changes	2	3.125	0.0540665	Q07817, P31749	64	17	19308	35.4926	1	0.303451	0.284098
GOTERM_BP_DIRECT	GO:0070848~response to growth factor	2	3.125	0.0540665	P35372, P31749	64	17	19308	35.4926	1	0.303451	0.284098
GOTERM_BP_DIRECT	GO:0048009~insulin-like growth factor receptor signaling pathway	2	3.125	0.0540665	P31749, P27986	64	17	19308	35.4926	1	0.303451	0.284098
GOTERM_BP_DIRECT	GO:0048143~astrocyte activation	2	3.125	0.0540665	P05067, P01375	64	17	19308	35.4926	1	0.303451	0.284098
GOTERM_BP_DIRECT	GO:0002407~dendritic cell chemotaxis	2	3.125	0.0540665	P25024, P48736	64	17	19308	35.4926	1	0.303451	0.284098
GOTERM_BP_DIRECT	GO:0046325~negative regulation of glucose import	2	3.125	0.0540665	P49840, P01375	64	17	19308	35.4926	1	0.303451	0.284098
GOTERM_BP_DIRECT	GO:0071380~cellular response to prostaglandin E stimulus	2	3.125	0.0540665	P37231, P31749	64	17	19308	35.4926	1	0.303451	0.284098
GOTERM_BP_DIRECT	GO:2000310~regulation of NMDA receptor activity	2	3.125	0.0540665	P35372, P05067	64	17	19308	35.4926	1	0.303451	0.284098
GOTERM_BP_DIRECT	GO:0050995~negative regulation of lipid catabolic process	2	3.125	0.0540665	P08913, P01375	64	17	19308	35.4926	1	0.303451	0.284098
GOTERM_BP_DIRECT	GO:0051492~regulation of stress fiber assembly	2	3.125	0.0571557	P63000, P60953	64	18	19308	33.5208	1	0.317277	0.297043
GOTERM_BP_DIRECT	GO:0006940~regulation of smooth muscle contraction	2	3.125	0.0571557	P08913, P18825	64	18	19308	33.5208	1	0.317277	0.297043
GOTERM_BP_DIRECT	GO:0035234~ectopic germ cell programmed cell death	2	3.125	0.0571557	Q07817, P10721	64	18	19308	33.5208	1	0.317277	0.297043
GOTERM_BP_DIRECT	GO:0010759~positive regulation of macrophage chemotaxis	2	3.125	0.060235	P07333, Q05397	64	19	19308	31.7566	1	0.329559	0.308542
GOTERM_BP_DIRECT	GO:0030224~monocyte differentiation	2	3.125	0.060235	P37231, P07333	64	19	19308	31.7566	1	0.329559	0.308542
GOTERM_BP_DIRECT	GO:0002526~acute inflammatory response	2	3.125	0.060235	P08913, P01375	64	19	19308	31.7566	1	0.329559	0.308542
GOTERM_BP_DIRECT	GO:0042730~fibrinolysis	2	3.125	0.060235	P00747, P05121	64	19	19308	31.7566	1	0.329559	0.308542
GOTERM_BP_DIRECT	GO:0050850~positive regulation of calcium-mediated signaling	2	3.125	0.0633043	P43403, P43405	64	20	19308	30.1687	1	0.335491	0.314095
GOTERM_BP_DIRECT	GO:0019229~regulation of vasoconstriction	2	3.125	0.0633043	P08913, P18825	64	20	19308	30.1687	1	0.335491	0.314095
GOTERM_BP_DIRECT	GO:0044849~estrous cycle	2	3.125	0.0633043	Q16678, P35372	64	20	19308	30.1687	1	0.335491	0.314095
GOTERM_BP_DIRECT	GO:0019373~epoxygenase P450 pathway	2	3.125	0.0633043	Q16678, P33261	64	20	19308	30.1687	1	0.335491	0.314095
GOTERM_BP_DIRECT	GO:0071375~cellular response to peptide hormone stimulus	2	3.125	0.0633043	P27695, P12931	64	20	19308	30.1687	1	0.335491	0.314095
GOTERM_BP_DIRECT	GO:0007212~dopamine receptor signaling pathway	2	3.125	0.0633043	P49840, P49841	64	20	19308	30.1687	1	0.335491	0.314095
GOTERM_BP_DIRECT	GO:0060716~labyrinthine layer blood vessel development	2	3.125	0.0633043	P00747, P31749	64	20	19308	30.1687	1	0.335491	0.314095
GOTERM_BP_DIRECT	GO:2000010~positive regulation of protein localization to cell surface	2	3.125	0.0633043	P31749, P01375	64	20	19308	30.1687	1	0.335491	0.314095
GOTERM_BP_DIRECT	GO:2000377~regulation of reactive oxygen species metabolic process	2	3.125	0.0633043	Q16678, P01375	64	20	19308	30.1687	1	0.335491	0.314095
GOTERM_BP_DIRECT	GO:0070498~interleukin-1-mediated signaling pathway	2	3.125	0.0663639	Q04206, O14920	64	21	19308	28.7321	1	0.343737	0.321816
GOTERM_BP_DIRECT	GO:0043651~linoleic acid metabolic process	2	3.125	0.0663639	P18054, P16050	64	21	19308	28.7321	1	0.343737	0.321816
GOTERM_BP_DIRECT	GO:0032930~positive regulation of superoxide anion generation	2	3.125	0.0663639	P43405, P05067	64	21	19308	28.7321	1	0.343737	0.321816
GOTERM_BP_DIRECT	GO:0071404~cellular response to low-density lipoprotein particle stimulus	2	3.125	0.0663639	P37231, P43405	64	21	19308	28.7321	1	0.343737	0.321816
GOTERM_BP_DIRECT	GO:0080111~DNA demethylation	2	3.125	0.0663639	P27695, Q9HC16	64	21	19308	28.7321	1	0.343737	0.321816
GOTERM_BP_DIRECT	GO:1900181~negative regulation of protein localization to nucleus	2	3.125	0.0663639	P49841, P05067	64	21	19308	28.7321	1	0.343737	0.321816
GOTERM_BP_DIRECT	GO:0050830~defense response to Gram-positive bacterium	3	4.6875	0.0664423	O43353, P05067, P01375	64	129	19308	7.01599	1	0.343737	0.321816
GOTERM_BP_DIRECT	GO:0016310~phosphorylation	3	4.6875	0.0673426	P31749, P48736, P11387	64	130	19308	6.96202	1	0.347214	0.32507
GOTERM_BP_DIRECT	GO:0090201~negative regulation of release of cytochrome c from mitochondria	2	3.125	0.0694135

## Sheet: CC
Table S4 GO enrichment analysis (Cellular component (CC))
Category	Term	Count	%	PValue	Genes	List Total	Pop Hits	Pop Total	Fold Enrichment	Bonferroni	Benjamini	FDR
GOTERM_CC_DIRECT	GO:0005886~plasma membrane	41	64.0625	7.56625e-11	P08913, P11309, P29597, O95136, P35916, P13569, P12931, Q05397, P08581, P00747, P33261, P63000, P03372, Q9HC97, P27986, P07333, P60953, P01375, Q15722, P25024, P25100, P43250, P31749, P18054, Q9NR96, P34972, P10721, P35228, P43403, P43405, P18825, P41143, P14174, P35372, P21453, P16050, P22001, P49841, P05121, P05067, P48736	64	5071	20562	2.59762	1.59648e-08	1.59648e-08	1.45272e-08
GOTERM_CC_DIRECT	GO:0031234~extrinsic component of cytoplasmic side of plasma membrane	8	12.5	1.50536e-09	P43403, P43405, P63000, P31749, P34972, P16050, P12931, Q05397	64	68	20562	37.7978	3.1763e-07	1.58815e-07	1.44514e-07
GOTERM_CC_DIRECT	GO:0045121~membrane raft	11	17.1875	4.62272e-09	P43403, Q15722, P41143, P35372, P21453, P22001, P12931, P42574, P05067, O14920, P01375	64	252	20562	14.0242	9.75393e-07	3.25131e-07	2.95854e-07
GOTERM_CC_DIRECT	GO:0005737~cytoplasm	39	60.9375	3.23723e-08	O43353, P08913, P11309, P29597, P27695, O95136, P49840, P13569, P14679, P12931, Q05397, Q9HC16, Q00534, P33261, P63000, P03372, O14920, P27986, Q9GZT9, P60953, P35869, P43250, P31749, P18054, Q9NR96, P34972, P35228, Q07817, P37231, P43403, P43405, P18825, P14174, Q04206, P21453, P49841, P42574, P05067, P48736	64	5576	20562	2.24712	6.83054e-06	1.70764e-06	1.55387e-06
GOTERM_CC_DIRECT	GO:0005829~cytosol	34	53.125	1.40544e-05	O43353, P11309, P29597, P49840, P35916, P13569, P14679, P12931, Q05397, Q9HC16, Q00534, P63000, P03372, O14920, P27986, Q9GZT9, P60953, P35869, P31749, P18054, P35228, Q07817, P37231, P43403, P43405, P15121, P14174, Q04206, P16050, P49841, P42574, P05067, P48736, P47989	64	5510	20562	1.9825	0.00296111	0.000593097	0.00053969
GOTERM_CC_DIRECT	GO:0098978~glutamatergic synapse	9	14.0625	1.76453e-05	P08913, P18825, P00747, Q04206, P63000, P22001, P49841, P12931, Q9GZT9	64	373	20562	7.75209	0.00371627	0.000620527	0.00056465
GOTERM_CC_DIRECT	GO:0043025~neuronal cell body	9	14.0625	3.34753e-05	P08913, P49840, P18825, P05093, P34972, P12931, P42574, P60953, P01375	64	408	20562	7.08709	0.00703851	0.00100904	0.000918179
GOTERM_CC_DIRECT	GO:0043235~receptor complex	7	10.9375	5.30542e-05	P37231, P08913, P08581, P35916, P10721, P05067, P07333	64	217	20562	10.3639	0.0111323	0.0013993	0.0012733
GOTERM_CC_DIRECT	GO:0005887~integral component of plasma membrane	15	23.4375	0.000151275	P08913, Q15722, P25100, P35916, P13569, P34972, P10721, P08581, P18825, P41143, P35372, Q9HC97, P05067, P07333, P01375	64	1508	20562	3.19577	0.0314172	0.00354655	0.00322719
GOTERM_CC_DIRECT	GO:0032991~macromolecular complex	10	15.625	0.000275239	O43353, P43405, P35869, P31749, P13569, P03372, P27986, P05067, P60953, P01375	64	703	20562	4.57015	0.0564288	0.00580755	0.00528459
GOTERM_CC_DIRECT	GO:0005911~cell-cell junction	6	9.375	0.000305358	P43403, P31749, P10721, P27986, P05067, P60953	64	192	20562	10.04	0.062408	0.00585733	0.00532989
GOTERM_CC_DIRECT	GO:0098794~postsynapse	5	7.8125	0.0004578	O95136, P49840, P63000, P31749, P49841	64	117	20562	13.73	0.0920971	0.00804965	0.0073248
GOTERM_CC_DIRECT	GO:0030424~axon	6	9.375	0.00495778	P49840, P05093, P35372, P22001, P49841, P05067	64	361	20562	5.33985	0.649605	0.0804687	0.0732227
GOTERM_CC_DIRECT	GO:0048471~perinuclear region of cytoplasm	8	12.5	0.00865263	P37231, P15121, P27695, P14679, P12931, P27986, P05067, P35228	64	764	20562	3.3642	0.840171	0.128907	0.117299
GOTERM_CC_DIRECT	GO:0097444~spine apparatus	2	3.125	0.00916402	P41143, P35372	64	3	20562	214.188	0.856658	0.128907	0.117299
GOTERM_CC_DIRECT	GO:0043231~intracellular membrane-bounded organelle	9	14.0625	0.0100507	P37231, Q16678, P33261, P63000, Q92731, P21453, P14679, P07333, Q05397	64	984	20562	2.93855	0.881332	0.132543	0.120608
GOTERM_CC_DIRECT	GO:0099061~integral component of postsynaptic density membrane	3	4.6875	0.0132323	P08913, P18825, P41143	64	57	20562	16.9095	0.939835	0.15653	0.142435
GOTERM_CC_DIRECT	GO:0009986~cell surface	7	10.9375	0.0133533	P08581, P00747, P14174, P13569, P05067, P07333, P01375	64	639	20562	3.51951	0.941371	0.15653	0.142435
GOTERM_CC_DIRECT	GO:0043197~dendritic spine	4	6.25	0.0148711	P63000, P05067, Q05397, P60953	64	168	20562	7.64955	0.957633	0.158043	0.143812
GOTERM_CC_DIRECT	GO:0043204~perikaryon	4	6.25	0.0155863	P35372, P34972, P05067, P11387	64	171	20562	7.51535	0.963651	0.158043	0.143812
GOTERM_CC_DIRECT	GO:0005768~endosome	5	7.8125	0.0161971	P18825, P35372, P21453, Q9NR96, P05067	64	317	20562	5.06753	0.968113	0.158043	0.143812
GOTERM_CC_DIRECT	GO:0099056~integral component of presynaptic membrane	3	4.6875	0.0174739	P41143, P35372, P22001	64	66	20562	14.6037	0.975756	0.158043	0.143812
GOTERM_CC_DIRECT	GO:0031093~platelet alpha granule lumen	3	4.6875	0.0179764	P00747, P05121, P05067	64	67	20562	14.3857	0.978237	0.158043	0.143812
GOTERM_CC_DIRECT	GO:0043679~axon terminus	3	4.6875	0.0179764	P08913, P18825, P41143	64	67	20562	14.3857	0.978237	0.158043	0.143812
GOTERM_CC_DIRECT	GO:0005654~nucleoplasm	20	31.25	0.0253471	P11309, P35869, P27695, P31749, P35916, P12931, P35228, P11387, P37231, P15121, P14174, Q04206, Q00534, P21453, Q92731, P03372, P49841, P42574, P07333, P26358	64	3963	20562	1.6214	0.99556	0.209799	0.190907
GOTERM_CC_DIRECT	GO:0005634~nucleus	27	42.1875	0.025852	P11309, P29597, P27695, P49840, P13569, P14679, Q05397, P11387, Q9HC16, Q00534, P63000, Q92731, P03372, O14920, P27986, Q9GZT9, P26358, P35869, Q16678, P31749, P35228, P37231, P43405, Q04206, P49841, P42574, P05067	64	5984	20562	1.44963	0.99602	0.209799	0.190907
GOTERM_CC_DIRECT	GO:0005943~phosphatidylinositol 3-kinase complex, class IA	2	3.125	0.0272448	P48736, P27986	64	9	20562	71.3958	0.997057	0.212913	0.193741
GOTERM_CC_DIRECT	GO:0032009~early phagosome	2	3.125	0.0331993	P43405, Q9NR96	64	11	20562	58.4148	0.999194	0.249701	0.227216
GOTERM_CC_DIRECT	GO:0005667~transcription factor complex	4	6.25	0.0343191	P35869, P27695, Q04206, P03372	64	232	20562	5.53933	0.999369	0.249701	0.227216
GOTERM_CC_DIRECT	GO:0030877~beta-catenin destruction complex	2	3.125	0.0361631	P49840, P49841	64	12	20562	53.5469	0.999579	0.254347	0.231444
GOTERM_CC_DIRECT	GO:0005925~focal adhesion	5	7.8125	0.0412792	P63000, P35372, P12931, Q05397, P60953	64	425	20562	3.77978	0.999863	0.274168	0.24948
GOTERM_CC_DIRECT	GO:0005789~endoplasmic reticulum membrane	8	12.5	0.0416697	P05093, Q16678, P33261, P63000, P11511, P13569, Q9NR96, P60953	64	1054	20562	2.43857	0.999874	0.274168	0.24948
GOTERM_CC_DIRECT	GO:0016020~membrane	14	21.875	0.0428794	P29597, P43250, P18054, P11511, P13569, P08581, P63000, P16050, P03372, P48736, P27986, P05067, P60953, P01375	64	2547	20562	1.76597	0.999904	0.274168	0.24948
GOTERM_CC_DIRECT	GO:0016021~integral component of membrane	24	37.5	0.0485683	Q15722, P25024, O95136, P25100, Q16678, P11511, P13569, P34972, Q9NR96, P14679, P10721, Q07817, P08581, P18825, P41143, P35372, P21453, P22001, P03372, P49841, Q9HC97, P05067, P07333, P01375	64	5415	20562	1.42396	0.999973	0.301409	0.274268
GOTERM_CC_DIRECT	GO:0005798~Golgi-associated vesicle	2	3.125	0.0537588	P14679, P05067	64	18	20562	35.6979	0.999991	0.324089	0.294906
GOTERM_CC_DIRECT	GO:0005783~endoplasmic reticulum	8	12.5	0.059427	Q07817, P27695, P05093, P35372, P11511, P34972, Q9NR96, P05067	64	1142	20562	2.25066	0.999998	0.348308	0.316944
GOTERM_CC_DIRECT	GO:0055037~recycling endosome	3	4.6875	0.064463	P13569, P05067, P01375	64	135	20562	7.13958	0.999999	0.362661	0.330004
GOTERM_CC_DIRECT	GO:0005942~phosphatidylinositol 3-kinase complex	2	3.125	0.0653133	P48736, P27986	64	22	20562	29.2074	0.999999	0.362661	0.330004
GOTERM_CC_DIRECT	GO:0005739~mitochondrion	9	14.0625	0.0711629	Q07817, P27695, P49840, Q16678, P31749, Q92731, P49841, P12931, P05067	64	1437	20562	2.0122	1	0.38501	0.35034
GOTERM_CC_DIRECT	GO:0051233~spindle midzone	2	3.125	0.073888	P05067, P60953	64	25	20562	25.7025	1	0.389759	0.354662
GOTERM_CC_DIRECT	GO:0005813~centrosome	5	7.8125	0.0871298	Q07817, P27695, Q00534, P49841, P60953	64	548	20562	2.9314	1	0.4484	0.408022
GOTERM_CC_DIRECT	GO:0032590~dendrite membrane	2	3.125	0.0908057	P41143, P35372	64	31	20562	20.7278	1	0.45619	0.415112
GOTERM_CC_DIRECT	GO:0031982~vesicle	3	4.6875	0.0995551	O43353, P14174, P31749	64	174	20562	5.53933	1	0.488515	0.444525

## Sheet: MF
Table S4 GO enrichment analysis (Molecular function (MF))
Category	Term	Count	%	PValue	Genes	List Total	Pop Hits	Pop Total	Fold Enrichment	Bonferroni	Benjamini	FDR
GOTERM_MF_DIRECT	GO:0004714~transmembrane receptor protein tyrosine kinase activity	10	15.625	1.64108e-10	O43353, P43403, P43405, P29597, P08581, P35916, P10721, P12931, P07333, Q05397	64	116	18869	25.4162	5.62889e-08	5.62889e-08	5.00528e-08
GOTERM_MF_DIRECT	GO:0004713~protein tyrosine kinase activity	9	14.0625	3.79138e-09	P43403, P43405, P29597, P08581, P35916, P10721, P12931, P07333, Q05397	64	113	18869	23.4819	1.30044e-06	4.39894e-07	3.91159e-07
GOTERM_MF_DIRECT	GO:0004672~protein kinase activity	13	20.3125	3.84747e-09	O43353, P29597, P49840, P43250, P31749, P35916, P12931, Q05397, P43405, P08581, P49841, P48736, O14920	64	379	18869	10.1128	1.31968e-06	4.39894e-07	3.91159e-07
GOTERM_MF_DIRECT	GO:0042803~protein homodimerization activity	16	25	9.43582e-09	O43353, P08913, P35869, P31749, P35916, Q9NR96, P14679, P10721, P35228, Q07817, P18825, Q04206, P05067, O14920, P47989, P07333	64	716	18869	6.58834	3.23648e-06	8.09121e-07	7.19481e-07
GOTERM_MF_DIRECT	GO:0019899~enzyme binding	12	18.75	6.00339e-08	P37231, P00747, Q04206, P33261, P63000, P31749, Q92731, P13569, P03372, P12931, P05067, Q9GZT9	64	390	18869	9.07163	2.05914e-05	4.11833e-06	3.66207e-06
GOTERM_MF_DIRECT	GO:0005524~ATP binding	20	31.25	3.72115e-07	O43353, P11309, P29597, P49840, P43250, P31749, P35916, P13569, P10721, P12931, Q05397, P11387, P43403, P43405, P08581, Q00534, P49841, P48736, O14920, P07333	64	1545	18869	3.81655	0.000127627	2.06198e-05	1.83354e-05
GOTERM_MF_DIRECT	GO:0004715~non-membrane spanning protein tyrosine kinase activity	6	9.375	4.35367e-07	O43353, P43403, P43405, P29597, P12931, Q05397	64	46	18869	38.4558	0.00014932	2.06198e-05	1.83354e-05
GOTERM_MF_DIRECT	GO:0005506~iron ion binding	8	12.5	4.80927e-07	P05093, Q16678, P33261, P11511, P18054, P16050, Q9GZT9, P47989	64	143	18869	16.4939	0.000164945	2.06198e-05	1.83354e-05
GOTERM_MF_DIRECT	GO:0019901~protein kinase binding	11	17.1875	6.84934e-06	Q07817, P08913, P43405, Q04206, P63000, P31749, P03372, P49841, O14920, Q05397, P60953	64	511	18869	6.34659	0.00234658	0.000261036	0.000232117
GOTERM_MF_DIRECT	GO:0005515~protein binding	58	90.625	9.47085e-06	O43353, P08913, P14679, P12931, P00747, Q9HC16, P63000, Q92731, P27986, P25024, P25100, Q16678, P18054, P10721, Q07817, P37231, P14174, P35372, P21453, P08254, P49841, P42574, P05067, P47989, P11309, P29597, P27695, O95136, P49840, P35916, P13569, Q05397, P11387, P14780, P08581, Q00534, P03372, O14920, P07333, Q9GZT9, P60953, P01375, P26358, P35869, P43250, P31749, P34972, P35228, P43403, P43405,…	64	12554	18869	1.36212	0.00324325	0.00032485	0.000288861
GOTERM_MF_DIRECT	GO:0019903~protein phosphatase binding	6	9.375	1.4635e-05	P37231, P08581, P35916, P27986, P07333, Q05397	64	93	18869	19.0212	0.00500726	0.000456346	0.000405789
GOTERM_MF_DIRECT	GO:0004879~RNA polymerase II transcription factor activity, ligand-activated sequence-specific DNA binding	5	7.8125	3.14827e-05	P37231, P35869, Q92731, P03372, P27986	64	54	18869	27.2989	0.0107406	0.00089988	0.000800185
GOTERM_MF_DIRECT	GO:0002020~protease binding	6	9.375	3.44669e-05	P14174, P49841, P10721, P05121, P42574, P01375	64	111	18869	15.9367	0.0117527	0.000909395	0.000808645
GOTERM_MF_DIRECT	GO:0016705~oxidoreductase activity, acting on paired donors, with incorporation or reduction of molecular oxygen	5	7.8125	4.47455e-05	P05093, Q16678, P33261, P11511, Q9GZT9	64	59	18869	24.9854	0.0152309	0.00105453	0.000937698
GOTERM_MF_DIRECT	GO:0004674~protein serine/threonine kinase activity	9	14.0625	4.61163e-05	O43353, P11309, P43405, P49840, P31749, P49841, P48736, O14920, P11387	64	392	18869	6.76901	0.0156938	0.00105453	0.000937698
GOTERM_MF_DIRECT	GO:0005102~receptor binding	9	14.0625	5.04225e-05	O43353, P43403, P43405, P49840, P00747, P12931, P05121, P05067, Q05397	64	397	18869	6.68376	0.0171467	0.00108093	0.00096118
GOTERM_MF_DIRECT	GO:0042802~identical protein binding	17	26.5625	0.000118702	O43353, P25100, P31749, P14679, Q07817, P37231, P14780, P08581, Q9HC16, P14174, Q04206, P03372, P48736, P05067, O14920, P60953, P01375	64	1714	18869	2.9242	0.0398993	0.00239498	0.00212965
GOTERM_MF_DIRECT	GO:0020037~heme binding	6	9.375	0.000148557	P05093, Q16678, P33261, P11511, P12931, P35228	64	151	18869	11.715	0.0496823	0.00283084	0.00251722
GOTERM_MF_DIRECT	GO:0042169~SH2 domain binding	4	6.25	0.000345396	P43405, P10721, P12931, Q05397	64	41	18869	28.7637	0.11174	0.0062353	0.00554451
GOTERM_MF_DIRECT	GO:0031996~thioesterase binding	3	4.6875	0.000591826	P08913, P63000, P60953	64	11	18869	80.4077	0.183768	0.0101498	0.00902535
GOTERM_MF_DIRECT	GO:0004930~G-protein coupled receptor activity	10	15.625	0.00104751	P08913, P25024, P25100, O95136, P18825, P41143, P35372, P21453, P34972, Q9HC97	64	777	18869	3.79444	0.301965	0.0171094	0.0152139
GOTERM_MF_DIRECT	GO:0016491~oxidoreductase activity	6	9.375	0.00120874	P27695, P05093, P33261, P14679, P47989, P35228	64	239	18869	7.40154	0.339559	0.0188453	0.0167575
GOTERM_MF_DIRECT	GO:0046982~protein heterodimerization activity	7	10.9375	0.00146696	Q07817, P08913, P35869, P18825, P27986, P05067, O14920	64	371	18869	5.56279	0.395612	0.0217665	0.019355
GOTERM_MF_DIRECT	GO:0042277~peptide binding	4	6.25	0.00152302	P37231, P41143, Q04206, P35372	64	68	18869	17.3428	0.407138	0.0217665	0.019355
GOTERM_MF_DIRECT	GO:0005178~integrin binding	5	7.8125	0.00205681	P43405, O95136, P12931, P05067, Q05397	64	161	18869	9.15615	0.50649	0.0276552	0.0245913
GOTERM_MF_DIRECT	GO:0004497~monooxygenase activity	4	6.25	0.00209631	P05093, Q16678, P33261, P11511	64	76	18869	15.5173	0.513145	0.0276552	0.0245913
GOTERM_MF_DIRECT	GO:0005158~insulin receptor binding	3	4.6875	0.00288802	P12931, P27986, P05067	64	24	18869	36.8535	0.629175	0.0366886	0.0326239
GOTERM_MF_DIRECT	GO:0016712~oxidoreductase activity, acting on paired donors, with incorporation or reduction of molecular oxygen, reduced flavin or flavoprotein as one donor, and incorporation of one atom of oxygen	3	4.6875	0.00338618	Q16678, P33261, P11511	64	26	18869	34.0186	0.687588	0.0414807	0.0368852
GOTERM_MF_DIRECT	GO:0070330~aromatase activity	3	4.6875	0.00420299	Q16678, P33261, P11511	64	29	18869	30.4995	0.764174	0.0497112	0.0442038
GOTERM_MF_DIRECT	GO:0046875~ephrin receptor binding	3	4.6875	0.00479317	P12931, P48736, P05067	64	31	18869	28.5318	0.807567	0.0532745	0.0473723
GOTERM_MF_DIRECT	GO:0008233~peptidase activity	4	6.25	0.00481489	P14780, P08254, P42574, P05067	64	102	18869	11.5619	0.809003	0.0532745	0.0473723
GOTERM_MF_DIRECT	GO:0008134~transcription factor binding	5	7.8125	0.00523185	P37231, P11309, P35869, P03372, P27986	64	209	18869	7.0533	0.834575	0.0560789	0.0498661
GOTERM_MF_DIRECT	GO:0051059~NF-kappaB binding	3	4.6875	0.00541929	P27695, Q04206, P49841	64	33	18869	26.8026	0.844929	0.0563278	0.0500874
GOTERM_MF_DIRECT	GO:0019825~oxygen binding	3	4.6875	0.00642478	P05093, P33261, P11511	64	36	18869	24.569	0.890388	0.0648147	0.0576341
GOTERM_MF_DIRECT	GO:0047977~hepoxilin-epoxide hydrolase activity	2	3.125	0.00666665	P18054, P16050	64	2	18869	294.828	0.89917	0.0653332	0.0580951
GOTERM_MF_DIRECT	GO:0016301~kinase activity	5	7.8125	0.00687429	O43353, P31749, P49841, P48736, P27986	64	226	18869	6.52275	0.906147	0.0654967	0.0582405
GOTERM_MF_DIRECT	GO:0001223~transcription coactivator binding	3	4.6875	0.0094837	P35869, Q04206, P03372	64	44	18869	20.1019	0.961934	0.0815323	0.0724996
GOTERM_MF_DIRECT	GO:0030331~estrogen receptor binding	3	4.6875	0.00990362	P37231, P03372, P12931	64	45	18869	19.6552	0.967087	0.0815323	0.0724996
GOTERM_MF_DIRECT	GO:0030284~estrogen receptor activity	2	3.125	0.00998355	Q92731, P03372	64	3	18869	196.552	0.967985	0.0815323	0.0724996
GOTERM_MF_DIRECT	GO:0004938~alpha2-adrenergic receptor activity	2	3.125	0.00998355	P08913, P18825	64	3	18869	196.552	0.967985	0.0815323	0.0724996
GOTERM_MF_DIRECT	GO:0050473~arachidonate 15-lipoxygenase activity	2	3.125	0.00998355	P18054, P16050	64	3	18869	196.552	0.967985	0.0815323	0.0724996
GOTERM_MF_DIRECT	GO:0016165~linoleate 13S-lipoxygenase activity	2	3.125	0.00998355	P18054, P16050	64	3	18869	196.552	0.967985	0.0815323	0.0724996
GOTERM_MF_DIRECT	GO:0001784~phosphotyrosine binding	3	4.6875	0.0107679	P43403, P43405, P27986	64	47	18869	18.8188	0.975606	0.0858925	0.0763767
GOTERM_MF_DIRECT	GO:0004052~arachidonate 12-lipoxygenase activity	2	3.125	0.0132896	P18054, P16050	64	4	18869	147.414	0.989836	0.101296	0.0900736
GOTERM_MF_DIRECT	GO:0034056~estrogen response element binding	2	3.125	0.0132896	Q92731, P03372	64	4	18869	147.414	0.989836	0.101296	0.0900736
GOTERM_MF_DIRECT	GO:0004985~opioid receptor activity	2	3.125	0.019869	P41143, P35372	64	6	18869	98.276	0.998976	0.145202	0.129115
GOTERM_MF_DIRECT	GO:0003682~chromatin binding	6	9.375	0.0198964	P37231, Q04206, P03372, P05067, P26358, P11387	64	468	18869	3.77985	0.998985	0.145202	0.129115
GOTERM_MF_DIRECT	GO:0097110~scaffold protein binding	3	4.6875	0.022299	P43405, P12931, O14920	64	69	18869	12.8186	0.999563	0.159345	0.141691
GOTERM_MF_DIRECT	GO:0051379~epinephrine binding	2	3.125	0.0231425	P08913, P18825	64	7	18869	84.2366	0.999675	0.161348	0.143472
GOTERM_MF_DIRECT	GO:0001664~G-protein coupled receptor binding	3	4.6875	0.0235201	O95136, P21453, P05067	64	71	18869	12.4575	0.999715	0.161348	0.143472
GOTERM_MF_DIRECT	GO:0038036~sphingosine-1-phosphate receptor activity	2	3.125	0.0264053	O95136, P21453	64	8	18869	73.707	0.999897	0.177588	0.157914
GOTERM_MF_DIRECT	GO:0030235~nitric-oxide synthase regulator activity	2	3.125	0.0296573	P31749, P03372	64	9	18869	65.5174	0.999967	0.195624	0.173951
GOTERM_MF_DIRECT	GO:0003677~DNA binding	10	15.625	0.0322498	P37231, P35869, P27695, Q04206, Q92731, P03372, P27986, P05067, P26358, P11387	64	1334	18869	2.21011	0.999987	0.208711	0.185589
GOTERM_MF_DIRECT	GO:0070851~growth factor receptor binding	2	3.125	0.0328986	P12931, P05067	64	10	18869	58.9656	0.99999	0.208967	0.185816
GOTERM_MF_DIRECT	GO:0004175~endopeptidase activity	3	4.6875	0.0342277	P14780, P00747, P08254	64	87	18869	10.1665	0.999994	0.213456	0.189808
GOTERM_MF_DIRECT	GO:0051117~ATPase binding	3	4.6875	0.0386478	P63000, P03372, P12931	64	93	18869	9.51058	0.999999	0.236718	0.210493
GOTERM_MF_DIRECT	GO:0016702~oxidoreductase activity, acting on single donors with incorporation of molecular oxygen, incorporation of two atoms of oxygen	2	3.125	0.0425588	P18054, P16050	64	13	18869	45.3582	1	0.251684	0.223801
GOTERM_MF_DIRECT	GO:0034236~protein kinase A catalytic subunit binding	2	3.125	0.0425588	P49840, P49841	64	13	18869	45.3582	1	0.251684	0.223801
GOTERM_MF_DIRECT	GO:0000976~transcription regulatory region sequence-specific DNA binding	4	6.25	0.0457429	P37231, P35869, Q04206, P01375	64	239	18869	4.93436	1	0.265929	0.236468
GOTERM_MF_DIRECT	GO:0051087~chaperone binding	3	4.6875	0.0522539	P00747, P13569, P05067	64	110	18869	8.04077	1	0.298718	0.265624
GOTERM_MF_DIRECT	GO:0004950~chemokine receptor activity	2	3.125	0.0615952	P25024, Q9HC97	64	19	18869	31.0345	1	0.340761	0.303009
GOTERM_MF_DIRECT	GO:0034185~apolipoprotein binding	2	3.125	0.0615952	P00747, P05067	64	19	18869	31.0345	1	0.340761	0.303009
GOTERM_MF_DIRECT	GO:0005126~cytokine receptor binding	2	3.125	0.0678575	P29597, P14174	64	21	18869	28.0789	1	0.369447	0.328517
GOTERM_MF_DIRECT	GO:0008270~zinc ion binding	7	10.9375	0.0708414	P37231, P14780, Q9HC16, Q92731, P03372, P08254, P26358	64	874	18869	2.36132	1	0.37452	0.333028
GOTERM_MF_DIRECT	GO:0050321~tau-protein kinase activity	2	3.125	0.0709733	P49840, P49841	64	22	18869	26.8026	1	0.37452	0.333028
GOTERM_MF_DIRECT	GO:0003707~steroid hormone receptor activity	2	3.125	0.0740787	Q92731, P03372	64	23	18869	25.6372	1	0.384985	0.342333
GOTERM_MF_DIRECT	GO:0043274~phospholipase binding	2	3.125	0.080259	P43405, P12931	64	25	18869	23.5862	1	0.410878	0.365358
GOTERM_MF_DIRECT	GO:0017025~TBP-class protein binding	2	3.125	0.0863987	P35869, P03372	64	27	18869	21.8391	1	0.435805	0.387524
GOTERM_MF_DIRECT	GO:0005496~steroid binding	2	3.125	0.0955328	Q92731, P03372	64	30	18869	19.6552	1	0.474895	0.422282
GOTERM_MF_DIRECT	GO:0042923~neuropeptide binding	2	3.125	0.0985574	P41143, P35372	64	31	18869	19.0212	1	0.482931	0.429429
