# Supplementary material for: Network Pharmacology and Molecular Docking-Based Approach to Explore Potential Bioactive Compounds from Kaempferia parviflora on Chemokine Signaling Pathways in the Treatment of Psoriasis Disease
Source: Int J Mol Sci. 2025 May 29;26(11):5243. doi: 10.3390/ijms26115243 (PMC12154073; doi:10.3390/ijms26115243)
Supplement: Supplementary file 1 [file ijms-26-05243-s001.zip › ijms-3630289-supplementary/TableS5.xlsx]

## Sheet: KEGG
Table S5 KEGG pathway enrichment analysis.
Category	Term	Count	%	PValue	Genes	Genelist	List Total	Pop Hits	Pop Total	Fold Enrichment	Bonferroni	Benjamini	FDR
KEGG_PATHWAY	hsa05200:Pathways in cancer	22	34.375	8.4986e-11	P11309, P31749, P35916, P10721, P35228, Q05397, Q07817, P37231, P14780, P08581, Q04206, Q00534, P63000, Q92731, P03372, P49841, P42574, P27986, O14920, Q9GZT9, P07333, P60953	PIM1, AKT1, FLT4, KIT, NOS2, PTK2, BCL2L1, PPARG, MMP9, MET, RELA, CDK6, RAC1, ESR2, ESR1, GSK3B, CASP3, PIK3R1, IKBKB, EGLN1, CSF1R, CDC42	62	531	8164	5.45556	1.8442e-08	1.8442e-08	1.04533e-08
KEGG_PATHWAY	hsa05417:Lipid and atherosclerosis	15	23.4375	3.8158e-10	P31749, P12931, Q05397, Q07817, P37231, P14780, Q04206, P63000, P49841, P08254, P42574, P27986, O14920, P60953, P01375	AKT1, SRC, PTK2, BCL2L1, PPARG, MMP9, RELA, RAC1, GSK3B, MMP3, CASP3, PIK3R1, IKBKB, CDC42, TNF	62	215	8164	9.1868	8.28029e-08	4.14014e-08	2.34672e-08
KEGG_PATHWAY	hsa04062:Chemokine signaling pathway	13	20.3125	1.29106e-08	P25024, P49840, P43250, P31749, P12931, Q05397, Q04206, P63000, P49841, P48736, P27986, O14920, P60953	CXCR1, GSK3A, GRK6, AKT1, SRC, PTK2, RELA, RAC1, GSK3B, PIK3CG, PIK3R1, IKBKB, CDC42	62	192	8164	8.91566	2.80159e-06	9.33866e-07	5.29334e-07
KEGG_PATHWAY	hsa05135:Yersinia infection	11	17.1875	5.54424e-08	P43403, Q04206, P63000, P31749, P49841, P12931, P27986, O14920, Q05397, P60953, P01375	SRK, RELA, RAC1, AKT1, GSK3B, SRC, PIK3R1, IKBKB, PTK2, CDC42, TNF	62	137	8164	10.5726	1.20309e-05	3.00775e-06	1.70485e-06
KEGG_PATHWAY	hsa05167:Kaposi sarcoma-associated herpesvirus infection	12	18.75	1.523e-07	P43405, P29597, Q04206, Q00534, P63000, P31749, P49841, P12931, P42574, P48736, P27986, O14920	SYK, TYK2, RELA, CDK6, RAC1, AKT1, GSK3B, SRC, CASP3, PIK3CG, PIK3R1, IKBKB	62	194	8164	8.145	3.30485e-05	6.13529e-06	3.47761e-06
KEGG_PATHWAY	hsa04932:Non-alcoholic fatty liver disease	11	17.1875	1.78784e-07	P37231, P49840, Q04206, P63000, P31749, P49841, P42574, P27986, O14920, P60953, P01375	PPARG, GSK3A, RELA, RAC1, AKT1, GSK3B, CASP3, PIK3R1, IKBKB, CDC42, TNF	62	155	8164	9.34485	3.87954e-05	6.13529e-06	3.47761e-06
KEGG_PATHWAY	hsa05131:Shigellosis	13	20.3125	2.10428e-07	O43353, P49840, P31749, P12931, Q05397, Q07817, Q04206, P63000, P49841, P27986, O14920, P60953, P01375	RIPK2, GSK3A, AKT1, SRC, PTK2, BCL2L1, RELA, RAC1, GSK3B, PIK3R1, IKBKB, CDC42, TNF	62	247	8164	6.93039	4.56618e-05	6.13529e-06	3.47761e-06
KEGG_PATHWAY	hsa04151:PI3K-Akt signaling pathway	15	23.4375	2.26186e-07	P31749, P35916, P10721, Q05397, Q07817, P43405, P08581, Q04206, Q00534, P63000, P49841, P48736, P27986, O14920, P07333	AKT1, FLT4, KIT, PTK2, BCL2L1, SYK, MET, RELA, CDK6, RAC1, GSK3B, PIK3CG, PIK3R1, IKBKB, CSF1R	62	354	8164	5.57955	4.90811e-05	6.13529e-06	3.47761e-06
KEGG_PATHWAY	hsa05222:Small cell lung cancer	9	14.0625	3.45195e-07	Q07817, Q04206, Q00534, P31749, P42574, P27986, O14920, P35228, Q05397	BCL2L1, RELA, CDK6, AKT1, CASP3, PIK3R1, IKBKB, NOS2, PTK2	62	92	8164	12.8815	7.49045e-05	8.16501e-06	4.62809e-06
KEGG_PATHWAY	hsa04380:Osteoclast differentiation	10	15.625	3.76268e-07	P37231, P43405, P29597, Q04206, P63000, P31749, P27986, O14920, P07333, P01375	PPARG, SYK, TYK2, RELA, RAC1, AKT1, PIK3R1, IKBKB, CSF1R, TNF	62	128	8164	10.2873	8.16467e-05	8.16501e-06	4.62809e-06
KEGG_PATHWAY	hsa04933:AGE-RAGE signaling pathway in diabetic complications	9	14.0625	6.58773e-07	P11309, Q04206, P63000, P31749, P05121, P42574, P27986, P60953, P01375	PIM1, RELA, RAC1, AKT1, SERPINE1, CASP3, PIK3R1, CDC42, TNF	62	100	8164	11.851	0.000142943	1.17627e-05	6.66734e-06
KEGG_PATHWAY	hsa04917:Prolactin signaling pathway	8	12.5	7.5806e-07	P05093, Q04206, P31749, Q92731, P03372, P49841, P12931, P27986	CYP17A1, RELA, AKT1, ESR2, ESR1, GSK3B, SRC, PIK3R1	62	70	8164	15.0488	0.000164486	1.17627e-05	6.66734e-06
KEGG_PATHWAY	hsa05120:Epithelial cell signaling in Helicobacter pylori infection	8	12.5	7.5806e-07	P25024, P08581, Q04206, P63000, P12931, P42574, O14920, P60953	CXCR1, MET, RELA, RAC1, SRC, CASP3, IKBKB, CDC42	62	70	8164	15.0488	0.000164486	1.17627e-05	6.66734e-06
KEGG_PATHWAY	hsa05162:Measles	10	15.625	7.58884e-07	Q07817, P29597, Q04206, Q00534, P31749, Q9NR96, P49841, P42574, P27986, O14920	BCL2L1, TYK2, RELA, CDK6, AKT1, TLR9, GSK3B, CASP3, PIK3R1, IKBKB	62	139	8164	9.4732	0.000164664	1.17627e-05	6.66734e-06
KEGG_PATHWAY	hsa04014:Ras signaling pathway	12	18.75	1.0896e-06	Q07817, P43403, P08581, Q04206, P35916, P63000, P31749, P10721, P27986, O14920, P07333, P60953	BCL2L1, ZAP70, MET, RELA, FLT4, RAC1, AKT1, KIT, PIK3R1, IKBKB, CSF1R, CDC42	62	236	8164	6.69546	0.000236416	1.57629e-05	8.93473e-06
KEGG_PATHWAY	hsa05212:Pancreatic cancer	8	12.5	1.33507e-06	Q07817, Q04206, Q00534, P63000, P31749, P27986, O14920, P60953	BCL2L1, RELA, CDK6, RAC1, AKT1, PIK3R1, IKBKB, CDC42	62	76	8164	13.8608	0.000289668	1.81069e-05	1.02633e-05
KEGG_PATHWAY	hsa05145:Toxoplasmosis	9	14.0625	1.5699e-06	Q07817, P29597, Q04206, P31749, P42574, P48736, O14920, P35228, P01375	BCL2L1, TYK2, RELA, AKT1, CASP3, PIK3CG, IKBKB, NOS2, TNF	62	112	8164	10.5812	0.00034061	2.00393e-05	1.13587e-05
KEGG_PATHWAY	hsa05205:Proteoglycans in cancer	11	17.1875	2.3624e-06	P14780, P08581, P63000, P31749, P03372, P12931, P42574, P27986, Q05397, P60953, P01375	MMP9, MET, RAC1, AKT1, ESR1, SRC, CASP3, PIK3R1, PTK2, CDC42, TNF	62	205	8164	7.06562	0.00051251	2.848e-05	1.61431e-05
KEGG_PATHWAY	hsa05163:Human cytomegalovirus infection	11	17.1875	5.448e-06	Q04206, Q00534, P63000, P31749, P49841, P12931, P42574, P27986, O14920, Q05397, P01375	RELA, CDK6, RAC1, AKT1, GSK3B, SRC, CASP3, PIK3R1, IKBKB, PTK2, TNF	62	225	8164	6.43756	0.00118152	6.22219e-05	3.52686e-05
KEGG_PATHWAY	hsa05418:Fluid shear stress and atherosclerosis	9	14.0625	7.94402e-06	P14780, Q04206, P63000, P31749, P12931, P27986, O14920, Q05397, P01375	MMP9, RELA, RAC1, AKT1, SRC, PIK3R1, IKBKB, PTK2, TNF	62	139	8164	8.52588	0.00172237	8.61926e-05	4.88557e-05
KEGG_PATHWAY	hsa05221:Acute myeloid leukemia	7	10.9375	9.48119e-06	P11309, Q04206, P31749, P10721, P27986, O14920, P07333		62	67	8164	13.7573	0.00205531	9.56291e-05	5.42045e-05
KEGG_PATHWAY	hsa05142:Chagas disease	8	12.5	9.69512e-06	Q04206, P31749, Q9NR96, P05121, P27986, O14920, P35228, P01375		62	102	8164	10.3276	0.00210164	9.56291e-05	5.42045e-05
KEGG_PATHWAY	hsa04660:T cell receptor signaling pathway	8	12.5	1.10238e-05	P43403, Q04206, P31749, P49841, P27986, O14920, P60953, P01375		62	104	8164	10.129	0.00238931	0.000104007	5.89532e-05
KEGG_PATHWAY	hsa05169:Epstein-Barr virus infection	10	15.625	1.65524e-05	P43405, P29597, Q04206, Q00534, P63000, P31749, P42574, P27986, O14920, P01375		62	202	8164	6.51868	0.00358545	0.000149661	8.4831e-05
KEGG_PATHWAY	hsa04668:TNF signaling pathway	8	12.5	1.79451e-05	P14780, Q04206, P31749, P08254, P42574, P27986, O14920, P01375		62	112	8164	9.40553	0.00388655	0.000155763	8.82899e-05
KEGG_PATHWAY	hsa05160:Hepatitis C	9	14.0625	1.94098e-05	P29597, Q04206, Q00534, P31749, P49841, P42574, P27986, O14920, P01375		62	157	8164	7.54839	0.0042031	0.000161997	9.18231e-05
KEGG_PATHWAY	hsa05170:Human immunodeficiency virus 1 infection	10	15.625	2.43361e-05	Q07817, Q9HC16, Q04206, P63000, P31749, P42574, P27986, O14920, Q05397, P01375		62	212	8164	6.2112	0.00526707	0.000188832	0.000107034
KEGG_PATHWAY	hsa05161:Hepatitis B	9	14.0625	2.43654e-05	P14780, P29597, Q04206, P31749, P12931, P42574, P27986, O14920, P01375		62	162	8164	7.31541	0.0052734	0.000188832	0.000107034
KEGG_PATHWAY	hsa04071:Sphingolipid signaling pathway	8	12.5	2.66408e-05	O95136, P41143, Q04206, P63000, P31749, P21453, P27986, P01375		62	119	8164	8.85226	0.00576445	0.000192702	0.000109227
KEGG_PATHWAY	hsa04722:Neurotrophin signaling pathway	8	12.5	2.66408e-05	O43353, Q04206, P63000, P31749, P49841, P27986, O14920, P60953		62	119	8164	8.85226	0.00576445	0.000192702	0.000109227
KEGG_PATHWAY	hsa04662:B cell receptor signaling pathway	7	10.9375	3.05012e-05	P43405, Q04206, P63000, P31749, P49841, P27986, O14920		62	82	8164	11.2408	0.00659701	0.000213509	0.000121021
KEGG_PATHWAY	hsa05164:Influenza A	9	14.0625	3.59704e-05	P29597, P00747, Q04206, Q00534, P31749, P42574, P27986, O14920, P01375		62	171	8164	6.93039	0.00777532	0.000238723	0.000135313
KEGG_PATHWAY	hsa05208:Chemical carcinogenesis - reactive oxygen species	10	15.625	3.63036e-05	P35869, P08581, Q16678, Q04206, P63000, P31749, P12931, P27986, O14920, Q05397		62	223	8164	5.90482	0.00784707	0.000238723	0.000135313
KEGG_PATHWAY	hsa05152:Tuberculosis	9	14.0625	5.18873e-05	O43353, P43405, Q04206, P31749, Q9NR96, P12931, P42574, P35228, P01375		62	180	8164	6.58387	0.0111967	0.000331163	0.00018771
KEGG_PATHWAY	hsa04010:MAPK signaling pathway	11	17.1875	5.56446e-05	P08581, Q04206, P35916, P63000, P31749, P10721, P42574, O14920, P07333, P60953, P01375		62	294	8164	4.92671	0.0120026	0.000344997	0.000195551
KEGG_PATHWAY	hsa04657:IL-17 signaling pathway	7	10.9375	6.61665e-05	P14780, Q04206, P49841, P08254, P42574, O14920, P01375		62	94	8164	9.80577	0.014256	0.000398837	0.000226069
KEGG_PATHWAY	hsa04370:VEGF signaling pathway	6	9.375	7.24243e-05	P63000, P31749, P12931, P27986, Q05397, P60953		62	59	8164	13.3909	0.0155938	0.000424759	0.000240762
KEGG_PATHWAY	hsa05215:Prostate cancer	7	10.9375	7.89214e-05	P14780, Q04206, P31749, P49841, P08254, P27986, O14920		62	97	8164	9.50249	0.0169808	0.000450683	0.000255456
KEGG_PATHWAY	hsa01522:Endocrine resistance	7	10.9375	8.35836e-05	P14780, P31749, Q92731, P03372, P12931, P27986, Q05397		62	98	8164	9.40553	0.0179749	0.00046478	0.000263447
KEGG_PATHWAY	hsa05132:Salmonella infection	10	15.625	8.56737e-05	O43353, Q04206, P63000, P31749, Q9NR96, P42574, P48736, O14920, P60953, P01375		62	249	8164	5.28825	0.0184202	0.00046478	0.000263447
KEGG_PATHWAY	hsa05224:Breast cancer	8	12.5	0.000102878	Q00534, P35916, P31749, Q92731, P03372, P49841, P10721, P27986		62	147	8164	7.16612	0.0220782	0.000544499	0.000308633
KEGG_PATHWAY	hsa04510:Focal adhesion	9	14.0625	0.000112872	P08581, P35916, P63000, P31749, P49841, P12931, P27986, Q05397, P60953		62	201	8164	5.896	0.0241971	0.000573961	0.000325333
KEGG_PATHWAY	hsa04620:Toll-like receptor signaling pathway	7	10.9375	0.000116379	Q04206, P63000, P31749, Q9NR96, P27986, O14920, P01375		62	104	8164	8.8629	0.0249395	0.000573961	0.000325333
KEGG_PATHWAY	hsa04625:C-type lectin receptor signaling pathway	7	10.9375	0.000116379	P43405, Q04206, P31749, P12931, P27986, O14920, P01375		62	104	8164	8.8629	0.0249395	0.000573961	0.000325333
KEGG_PATHWAY	hsa05165:Human papillomavirus infection	11	17.1875	0.000149489	P29597, Q04206, Q00534, P31749, P49841, P42574, P27986, O14920, Q05397, P60953, P01375		62	331	8164	4.37599	0.031921	0.000708952	0.000401849
KEGG_PATHWAY	hsa04015:Rap1 signaling pathway	9	14.0625	0.00015299	P08581, P35916, P63000, P31749, P10721, P12931, P27986, P07333, P60953		62	210	8164	5.64332	0.0326562	0.000708952	0.000401849
KEGG_PATHWAY	hsa05211:Renal cell carcinoma	6	9.375	0.000153552	P08581, P63000, P31749, P27986, Q9GZT9, P60953		62	69	8164	11.4502	0.0327742	0.000708952	0.000401849
KEGG_PATHWAY	hsa05220:Chronic myeloid leukemia	6	9.375	0.000242532	Q07817, Q04206, Q00534, P31749, P27986, O14920		62	76	8164	10.3956	0.0512745	0.00109645	0.000621488
KEGG_PATHWAY	hsa05100:Bacterial invasion of epithelial cells	6	9.375	0.000257898	P08581, P63000, P12931, P27986, Q05397, P60953		62	77	8164	10.2606	0.0544336	0.00114212	0.000647377
KEGG_PATHWAY	hsa01521:EGFR tyrosine kinase inhibitor resistance	6	9.375	0.000290843	Q07817, P08581, P31749, P49841, P12931, P27986		62	79	8164	10.0008	0.0611711	0.00126226	0.000715473
KEGG_PATHWAY	hsa04080:Neuroactive ligand-receptor interaction	11	17.1875	0.000309281	P08913, Q15722, P25100, O95136, P18825, P41143, P00747, P35372, P21453, P34972, Q9HC97		62	362	8164	4.00125	0.0649212	0.00131596	0.000745914
KEGG_PATHWAY	hsa04210:Apoptosis	7	10.9375	0.000500963	Q07817, Q04206, P31749, P42574, P27986, O14920, P01375		62	136	8164	6.77751	0.103033	0.00207152	0.00117418
KEGG_PATHWAY	hsa05235:PD-L1 expression and PD-1 checkpoint pathway in cancer	6	9.375	0.000505948	P43403, Q04206, P31749, Q9NR96, P27986, O14920		62	89	8164	8.87713	0.104003	0.00207152	0.00117418
KEGG_PATHWAY	hsa04915:Estrogen signaling pathway	7	10.9375	0.000541431	P14780, P35372, P31749, Q92731, P03372, P12931, P27986		62	138	8164	6.67929	0.110879	0.00216332	0.00122621
KEGG_PATHWAY	hsa05202:Transcriptional misregulation in cancer	8	12.5	0.000548307	Q07817, P37231, P14780, P08581, Q04206, P08254, P07333, Q05397		62	193	8164	5.45813	0.112206	0.00216332	0.00122621
KEGG_PATHWAY	hsa05203:Viral carcinogenesis	8	12.5	0.000762726	P43405, Q04206, Q00534, P63000, P12931, P42574, P27986, P60953		62	204	8164	5.16382	0.152593	0.00295556	0.00167527
KEGG_PATHWAY	hsa05146:Amoebiasis	6	9.375	0.000942764	Q04206, P42574, P27986, P35228, Q05397, P01375		62	102	8164	7.74573	0.185089	0.00357988	0.00202915
KEGG_PATHWAY	hsa05207:Chemical carcinogenesis - receptor activation	8	12.5	0.000956835	P35869, Q16678, Q04206, P31749, Q92731, P03372, P12931, P27986		62	212	8164	4.96896	0.187576	0.00357988	0.00202915
KEGG_PATHWAY	hsa04064:NF-kappa B signaling pathway	6	9.375	0.00102912	Q07817, P43403, P43405, Q04206, O14920, P01375		62	104	8164	7.59677	0.200232	0.00378506	0.00214545
KEGG_PATHWAY	hsa04931:Insulin resistance	6	9.375	0.00121932	Q04206, P31749, P49841, P27986, O14920, P01375		62	108	8164	7.31541	0.232605	0.00440987	0.00249961
KEGG_PATHWAY	hsa04066:HIF-1 signaling pathway	6	9.375	0.00127069	Q04206, P31749, P05121, P27986, Q9GZT9, P35228		62	109	8164	7.2483	0.241122	0.00452031	0.0025622
KEGG_PATHWAY	hsa01523:Antifolate resistance	4	6.25	0.00139591	Q04206, P18054, O14920, P01375		62	30	8164	17.557	0.261492	0.00488567	0.0027693
KEGG_PATHWAY	hsa04664:Fc epsilon RI signaling pathway	5	7.8125	0.00160779	P43405, P63000, P31749, P27986, P01375		62	68	8164	9.68216	0.294727	0.00553793	0.00313901
KEGG_PATHWAY	hsa05206:MicroRNAs in cancer	9	14.0625	0.00201235	P11309, P14780, P08581, Q16678, Q00534, P42574, P27986, O14920, P26358		62	310	8164	3.82289	0.354106	0.00682314	0.00386749
KEGG_PATHWAY	hsa04360:Axon guidance	7	10.9375	0.00227053	P08581, P63000, P49841, P12931, P27986, Q05397, P60953		62	182	8164	5.06452	0.38937	0.00758007	0.00429654
KEGG_PATHWAY	hsa04650:Natural killer cell mediated cytotoxicity	6	9.375	0.00241147	P43403, P43405, P63000, P42574, P27986, P01375		62	126	8164	6.27035	0.407806	0.00792862	0.0044941
KEGG_PATHWAY	hsa04926:Relaxin signaling pathway	6	9.375	0.00267174	P14780, Q04206, P31749, P12931, P27986, P35228		62	129	8164	6.12453	0.440406	0.00865326	0.00490484
KEGG_PATHWAY	hsa05168:Herpes simplex virus 1 infection	11	17.1875	0.00336826	Q07817, P43405, P29597, Q04206, P31749, Q9NR96, P12931, P42574, P27986, O14920, P01375		62	495	8164	2.92616	0.519124	0.0106011	0.00600893
KEGG_PATHWAY	hsa05130:Pathogenic Escherichia coli infection	7	10.9375	0.00337086	Q04206, P63000, P12931, P42574, O14920, P60953, P01375		62	197	8164	4.67889	0.519396	0.0106011	0.00600893
KEGG_PATHWAY	hsa04012:ErbB signaling pathway	5	7.8125	0.00363782	P31749, P49841, P12931, P27986, Q05397		62	85	8164	7.74573	0.546539	0.0112772	0.00639216
KEGG_PATHWAY	hsa05210:Colorectal cancer	5	7.8125	0.00379421	P63000, P31749, P49841, P42574, P27986		62	86	8164	7.65566	0.561725	0.0115964	0.00657306
KEGG_PATHWAY	hsa04936:Alcoholic liver disease	6	9.375	0.00404	Q04206, P31749, P49841, P42574, O14920, P01375		62	142	8164	5.56383	0.584576	0.0121761	0.00690166
KEGG_PATHWAY	hsa04072:Phospholipase D signaling pathway	6	9.375	0.0048165	P43405, P25024, P31749, P10721, P48736, P27986		62	148	8164	5.33827	0.649258	0.0143175	0.00811547
KEGG_PATHWAY	hsa04666:Fc gamma R-mediated phagocytosis	5	7.8125	0.0058253	P43405, P63000, P31749, P27986, P60953		62	97	8164	6.7875	0.718546	0.0170823	0.00968259
KEGG_PATHWAY	hsa05010:Alzheimer disease	9	14.0625	0.00737437	Q04206, P31749, P49841, P42574, P27986, P05067, O14920, P35228, P01375		62	384	8164	3.08619	0.799345	0.021239	0.0120387
KEGG_PATHWAY	hsa05171:Coronavirus disease - COVID-19	7	10.9375	0.00743855	P43405, P29597, Q04206, P08254, P27986, O14920, P01375		62	232	8164	3.97303	0.802141	0.021239	0.0120387
KEGG_PATHWAY	hsa04022:cGMP-PKG signaling pathway	6	9.375	0.00797366	P08913, P25100, P18825, P41143, P31749, P48736		62	167	8164	4.73093	0.823991	0.0224712	0.0127371
KEGG_PATHWAY	hsa05225:Hepatocellular carcinoma	6	9.375	0.00817186	Q07817, P08581, Q00534, P31749, P49841, P27986		62	168	8164	4.70276	0.83146	0.0227345	0.0128864
KEGG_PATHWAY	hsa04659:Th17 cell differentiation	5	7.8125	0.00847918	P43403, P35869, P29597, Q04206, O14920		62	108	8164	6.09618	0.842421	0.0232909	0.0132018
KEGG_PATHWAY	hsa04670:Leukocyte transendothelial migration	5	7.8125	0.0102144	P14780, P63000, P27986, Q05397, P60953		62	114	8164	5.77533	0.892247	0.0277065	0.0157046
KEGG_PATHWAY	hsa04726:Serotonergic synapse	5	7.8125	0.0105243	P33261, P18054, P16050, P42574, P05067		62	115	8164	5.72511	0.899327	0.0281948	0.0159814
KEGG_PATHWAY	hsa04621:NOD-like receptor signaling pathway	6	9.375	0.0118266	Q07817, O43353, P29597, Q04206, O14920, P01375		62	184	8164	4.29383	0.924352	0.0312972	0.0177399
KEGG_PATHWAY	hsa04919:Thyroid hormone signaling pathway	5	7.8125	0.0125125	P31749, P03372, P49841, P12931, P27986		62	121	8164	5.44122	0.934934	0.0327135	0.0185427
KEGG_PATHWAY	hsa04613:Neutrophil extracellular trap formation	6	9.375	0.0134456	P43405, Q04206, P63000, P31749, P12931, P27986		62	190	8164	4.15823	0.947001	0.0346973	0.0196672
KEGG_PATHWAY	hsa04611:Platelet activation	5	7.8125	0.0135911	P43405, P31749, P12931, P48736, P27986		62	124	8164	5.30957	0.948671	0.0346973	0.0196672
KEGG_PATHWAY	hsa04920:Adipocytokine signaling pathway	4	6.25	0.0146633	Q04206, P31749, O14920, P01375		62	69	8164	7.63347	0.959461	0.0369992	0.0209719
KEGG_PATHWAY	hsa05230:Central carbon metabolism in cancer	4	6.25	0.0152397	P08581, P31749, P10721, P27986		62	70	8164	7.52442	0.964295	0.0380116	0.0215458
KEGG_PATHWAY	hsa04520:Adherens junction	4	6.25	0.0158288	P08581, P63000, P12931, P60953		62	71	8164	7.41845	0.968643	0.0390324	0.0221243
KEGG_PATHWAY	hsa05218:Melanoma	4	6.25	0.0164306	P08581, Q00534, P31749, P27986		62	72	8164	7.31541	0.972541	0.0396161	0.0224552
KEGG_PATHWAY	hsa05223:Non-small cell lung cancer	4	6.25	0.0164306	P08581, Q00534, P31749, P27986		62	72	8164	7.31541	0.972541	0.0396161	0.0224552
KEGG_PATHWAY	hsa04115:p53 signaling pathway	4	6.25	0.0170452	Q07817, Q00534, P05121, P42574		62	73	8164	7.2152	0.976024	0.0402045	0.0227887
KEGG_PATHWAY	hsa01524:Platinum drug resistance	4	6.25	0.0170452	Q07817, P31749, P42574, P27986		62	73	8164	7.2152	0.976024	0.0402045	0.0227887
KEGG_PATHWAY	hsa05415:Diabetic cardiomyopathy	6	9.375	0.0174554	P14780, Q04206, P63000, P31749, P49841, P27986		62	203	8164	3.89194	0.9781	0.0407293	0.0230862
KEGG_PATHWAY	hsa05133:Pertussis	4	6.25	0.0189658	Q04206, P42574, P35228, P01375		62	76	8164	6.93039	0.984316	0.0437828	0.024817
KEGG_PATHWAY	hsa05166:Human T-cell leukemia virus 1 infection	6	9.375	0.0246384	Q07817, Q04206, P31749, P27986, O14920, P01375		62	222	8164	3.55885	0.995544	0.0562794	0.0319003
KEGG_PATHWAY	hsa04211:Longevity regulating pathway	4	6.25	0.0286258	P37231, Q04206, P31749, P27986		62	89	8164	5.91809	0.998168	0.063899	0.0362193
KEGG_PATHWAY	hsa04218:Cellular senescence	5	7.8125	0.0288576	Q04206, Q00534, P31749, P05121, P27986		62	156	8164	4.22043	0.998261	0.063899	0.0362193
KEGG_PATHWAY	hsa04150:mTOR signaling pathway	5	7.8125	0.0288576	P31749, P49841, P27986, O14920, P01375		62	156	8164	4.22043	0.998261	0.063899	0.0362193
KEGG_PATHWAY	hsa04658:Th1 and Th2 cell differentiation	4	6.25	0.0311636	P43403, P29597, Q04206, O14920		62	92	8164	5.72511	0.998962	0.0683081	0.0387184
KEGG_PATHWAY	hsa04630:JAK-STAT signaling pathway	5	7.8125	0.032525	Q07817, P11309, P29597, P31749, P27986		62	162	8164	4.06412	0.999235	0.0705793	0.0400058
KEGG_PATHWAY	hsa04930:Type II diabetes mellitus	3	4.6875	0.0460684	P27986, O14920, P01375		62	46	8164	8.58766	0.999964	0.0989787	0.0561031
KEGG_PATHWAY	hsa05144:Malaria	3	4.6875	0.053507	P08581, Q9NR96, P01375		62	50	8164	7.90065	0.999993	0.113834	0.0645232
KEGG_PATHWAY	hsa04913:Ovarian steroidogenesis	3	4.6875	0.0554295	P05093, Q16678, P11511		62	51	8164	7.74573	0.999996	0.116779	0.0661925
KEGG_PATHWAY	hsa04935:Growth hormone synthesis, secretion and action	4	6.25	0.0602741	P31749, P49841, P27986, Q05397		62	120	8164	4.38925	0.999999	0.125764	0.0712857
KEGG_PATHWAY	hsa04152:AMPK signaling pathway	4	6.25	0.0614883	P37231, P31749, P13569, P27986		62	121	8164	4.35297	0.999999	0.127076	0.0720292
KEGG_PATHWAY	hsa05022:Pathways of neurodegeneration - multiple diseases	8	12.5	0.063136	Q07817, Q04206, P63000, P49841, P42574, P05067, P35228, P01375		62	476	8164	2.21307	0.999999	0.12925	0.0732616
KEGG_PATHWAY	hsa05134:Legionellosis	3	4.6875	0.0674563	Q04206, P42574, P01375		62	57	8164	6.93039	1	0.136804	0.0775433
KEGG_PATHWAY	hsa05213:Endometrial cancer	3	4.6875	0.0695387	P31749, P49841, P27986		62	58	8164	6.8109	1	0.139721	0.0791969
KEGG_PATHWAY	hsa04068:FoxO signaling pathway	4	6.25	0.0742532	P31749, P21453, P27986, O14920		62	131	8164	4.02068	1	0.147825	0.0837903
KEGG_PATHWAY	hsa00140:Steroid hormone biosynthesis	3	4.6875	0.0759109	P05093, Q16678, P11511		62	61	8164	6.47594	1	0.149751	0.0848822
KEGG_PATHWAY	hsa00590:Arachidonic acid metabolism	3	4.6875	0.0780752	P33261, P18054, P16050		62	62	8164	6.37149	1	0.152634	0.0865158
KEGG_PATHWAY	hsa04810:Regulation of actin cytoskeleton	5	7.8125	0.0794702	P63000, P12931, P27986, Q05397, P60953		62	218	8164	3.02012	1	0.153973	0.0872753
KEGG_PATHWAY	hsa04910:Insulin signaling pathway	4	6.25	0.0824367	P31749, P49841, P27986, O14920		62	137	8164	3.8446	1	0.155901	0.0883681
KEGG_PATHWAY	hsa04929:GnRH secretion	3	4.6875	0.0824619	P31749, Q92731, P27986		62	64	8164	6.17238	1	0.155901	0.0883681
KEGG_PATHWAY	hsa04024:cAMP signaling pathway	5	7.8125	0.0826206	Q04206, P63000, P31749, P13569, P27986		62	221	8164	2.97913	1	0.155901	0.0883681
KEGG_PATHWAY	hsa04371:Apelin signaling pathway	4	6.25	0.0852485	P31749, P05121, P48736, P35228		62	139	8164	3.78928	1	0.159474	0.0903928
KEGG_PATHWAY	hsa04622:RIG-I-like receptor signaling pathway	3	4.6875	0.0960575	Q04206, O14920, P01375		62	70	8164	5.64332	1	0.178158	0.100983
KEGG_PATHWAY	hsa05226:Gastric cancer	4	6.25	0.0999105	P08581, P31749, P49841, P27986		62	149	8164	3.53496	1	0.183674	0.10411
